# Supplementary material for: Validation of a stereological method for estimating particle size and density from 2D projections with high accuracy
Source: PLoS One. 2023 Mar 17;18(3):e0277148. doi: 10.1371/journal.pone.0277148 (PMC10022809; doi:10.1371/journal.pone.0277148)
Supplement: S1 Dataset — (XLSX) [file pone.0277148.s002.xlsx]

## Sheet: Rothman et al 2023
Validation of a stereological method for estimating particle size and density from 2D projections with high accuracy
Jason Seth Rothman		1	*
Carolina Borges-Merjane		2	#a
Noemi Holderith		3
Peter Jonas		2
R. Angus Silver		1	*
1	Department of Neuroscience, Physiology and Pharmacology, University College London, London, United Kingdom
2	Cellular Neuroscience, Institute of Science and Technology Austria, Am Campus 1, 3400 Klosterneuburg, Austria
3	Laboratory of Cellular Neurophysiology, Institute of Experimental Medicine, Budapest 1083, Hungary
#a	Current address: Biozentrum of the University of Basel, 4056 Basel, Switzerland.
*	Corresponding authors:
	j.rothman@ucl.ac.uk
	a.silver@ucl.ac.uk
PLOS ONE 2023
S1 Dataset
Supporting data analysis for estimating the size and density of GC nuclei and somata and MFT vesicles

## Sheet: GC Somata
confocal z-stacks of GC somata				2D Analysis: Size				diameters			diameters			diameters			diameters			diameters			diameters			diameters			diameters			diameters			G(d)											Fits to G(d)
z-stacks from Billings et al 2014							ID	R1.SL1.1			R1.SL1.2			R1.SL2.1			R5.SL1.1			R5.SL2.1			R5.SL3.1			R6.SL1.1			R6.SL2.1			R6.SL2.2			computed from d-area											from Igor (NM Fit tab)
3 P30 rats								SD1-0	slice #1		SD1-1	slice #1		SD1-2	slice #2		SD5-0	slice #1		SD5-1	slice #2		SD5-2	slice #3		SD6-0	slice #1		SD6-1	slice #2		SD6-2	slice #2		from Igor											K-Gauss
blind particle detection					MIN	MAX		sl1-01-061807-03-lob6a.oib			Sl1-02-061807-03-lob6a.oib			sl2-01-061807-03-lob6a.oib			Sl1-01-SD5-062207-02-20x-lob6a.oib			Sl2-01-SD5-062607-01-40x-lob6a.oib			Sl3-01-SD5-062607-01-40x-lob6a.oib			Sl1-01-SD6-062607-01-40x-lob6a.oib			Sl2-01-SD6-062607-01-40x-lob6a.oib			Sl2-02-SD6-062607-01-40x-lob6a.oib
slice thickness	40	um		xy resolution	0.198	0.397	um/pixel	xy resolution	0.397	um/pixel	xy resolution	0.397	um/pixel	xy resolution	0.397	um/pixel	xy resolution	0.198	um/pixel	xy resolution	0.198	um/pixel	xy resolution	0.198	um/pixel	xy resolution	0.198	um/pixel	xy resolution	0.198	um/pixel	xy resolution	0.198	um/pixel	bin size	0.3	um
T (PSFz)	1.00977	um		z resolution	0.5	1	um/pixel	z resolution	1	um/pixel	z resolution	1	um/pixel	z resolution	0.5	um/pixel	z resolution	1	um/pixel	z resolution	1	um/pixel	z resolution	1	um/pixel	z resolution	1	um/pixel	z resolution	1	um/pixel	z resolution	1	um/pixel	bin size	0.051937	ud									Round #1	G(d)	D MN	sig
T scaled for shrinkage	1.83164	um		shrinkage factor (Billings)	1.37931	2.66667		shrinkage factor (Billings)	1.66667		shrinkage factor (Billings)	1.73913		shrinkage factor (Billings)	1.81818		shrinkage factor (Billings)	1.37931		shrinkage factor (Billings)	1.53846		shrinkage factor (Billings)	1.81818		shrinkage factor (Billings)	2.66667		shrinkage factor (Billings)	1.53846		shrinkage factor (Billings)	1.53846													ID		um	um
T scaled for shrinkage	0.3171	ud		T	1.39278	2.69272	um	T	1.68295	um	T	1.75612	um	T	1.83594	um	T	1.39278	um	T	1.55349	um	T	1.83594	um	T	2.69272	um	T	1.55349	um	T	1.55349	um												R1.SL1.1	HD_SD1_0	6.26488	0.0324239
avg shrinkage factor	1.81392			# images	1	3		# images	2		# images	2		# images	1		# images	2		# images	2		# images	2		# images	2		# images	3		# images	3													R1.SL1.2	HD_SD1_1	6.31512	0.0125781
																																					R1.SL1.1	R1.SL1.2	R1.SL2.1	R5.SL1.1	R5.SL2.1	R5.SL3.1	R6.SL1.1	R6.SL2.1	R6.SL2.2	R1.SL2.1	HD_SD1_2	5.8746	0.0206695
																																				x-scale	HD_SD1_0	HD_SD1_1	HD_SD1_2	HD_SD5_0	HD_SD5_1	HD_SD5_2	HD_SD6_0	HD_SD6_1	HD_SD6_2	R5.SL1.1	HD_SD5_0	5.69655	0.0179331
See Fig 2, 8, S12, S17					d-area	d-area			area from Fiji	d-area		area from Fiji	d-area		area from Fiji	d-area		area from Fiji	d-area		area from Fiji	d-area		area from Fiji	d-area		area from Fiji	d-area		area from Fiji	d-area		area from Fiji	d-area		d-area	probability	probability	probability	probability	probability	probability	probability	probability	probability	R5.SL2.1	HD_SD5_1	5.64544	0.0155817
See Table 1, 3, 5, 6					MIN	MAX		z-plane #	um2	um	z-plane #	um2	um	z-plane #	um2	um	z-plane #	um2	um	z-plane #	um2	um	z-plane #	um2	um	z-plane #	um2	um	z-plane #	um2	um	z-plane #	um2	um		um	/um	/um	/um	/um	/um	/um	/um	/um	/um	R5.SL3.1	HD_SD5_2	5.81614	0.0196626
				COUNT	494	638				638			569			506			575			540			508			528			494			508		30										R6.SL1.1	HD_SD6_0	5.48362	0.0214476
				MIN	2.26745	3.05518	um			2.57335			2.72498			2.76142			2.26745			2.3325			3.05518			2.55722			2.52767			2.54749												R6.SL2.1	HD_SD6_1	5.50389	0.0114488
Olympus FV1000				MAX	6.5861	8.46405	um			8.00092			8.35671			8.46405			7.26373			8.39532			7.00123			6.87173			6.5861			6.64653												R6.SL2.2	HD_SD6_2	5.59615	0.0113575
RI air	1			AVERAGE	4.95609	5.82785	um			5.758			5.82785			5.48747			5.17319			5.22609			5.45745			4.95609			5.12643			5.30148	INTEGRAL		1	1	1	1	1	1	1	1	1		MIN	5.48362
NA	0.85			STDEV	0.613562	0.897189	um			0.858057			0.822382			0.802002			0.841638			0.808006			0.657063			0.897189			0.648726			0.613562													MAX	6.31512
Excitation	0.543	um																																													AVG HD_SD5_0 & HD_SD5_1
Emission	0.567	um						16	29.473	6.12586	13	26.951	5.85791	34	9.141	3.41155	22	20.778	5.14348	20	19.876	5.0306	12	26.816	5.84322	18	18.779	4.8898	16	17.171	4.67577	16	25.13	5.65655		0.15	0	0	0	0	0	0	0	0	0
PSFxy	0.3258	um						16	27.739	5.94293	13	26.636	5.82357	34	17.179	4.67686	22	38.106	6.96549	20	24.189	5.54963	12	26.816	5.84322	18	25.796	5.73101	16	29.364	6.11452	16	26.306	5.78739		0.45	0	0	0	0	0	0	0	0	0	Round #2	G(d)	D MN	sig
PSFz	1.00977	um						16	14.027	4.22608	13	31.995	6.38258	34	23.326	5.44973	22	17.289	4.69181	20	21.445	5.22538	12	22.385	5.33868	18	18.308	4.82809	16	23.091	5.42221	16	25.6	5.7092		0.75	0	0	0	0	0	0	0	0	0	ID		um	um
								16	29	6.07651	13	29.63	6.14216	34	11.033	3.74802	22	13.839	4.19766	20	23.17	5.43148	12	17.642	4.73946	18	17.132	4.67045	16	23.209	5.43605	16	22.542	5.35737		1.05	0	0	0	0	0	0	0	0	0	R1.SL1.1	HD2_SD1_0	6.26488	0.0324239
								16	14.658	4.32009	13	19.544	4.98841	34	9.929	3.55556	22	11.134	3.76514	20	17.759	4.75515	12	18.504	4.85387	18	23.954	5.52261	16	24.228	5.5541	16	8.35	3.26061		1.35	0	0	0	0	0	0	0	0	0	R1.SL1.2	HD2_SD1_1	6.31512	0.0125782
								16	17.495	4.71967	13	27.582	5.92609	34	29	6.07651	22	24.699	5.60783	20	6.39	2.85237	12	29.011	6.07766	18	22.307	5.32937	16	18.622	4.86932	16	32.265	6.40945		1.65	0	0	0	0	0	0	0	0	0	R1.SL2.1	HD2_SD1_2	5.87462	0.0206728
ud = unit diameter								16	18.598	4.86618	13	27.739	5.94293	34	27.424	5.90909	22	10.585	3.67114	20	19.72	5.01082	12	31.638	6.34687	18	22.072	5.30122	16	27.443	5.91113	16	21.366	5.21575		1.95	0	0	0	0	0	0	0	0	0	R5.SL1.1	HD2_SD5_0	5.69656	0.01794
um2 = um^2								16	26.005	5.75418	13	36.723	6.83792	34	25.217	5.66633	22	5.214	2.57656	20	20.386	5.09473	12	27.678	5.93639	18	33.127	6.49451	16	21.484	5.23013	16	11.095	3.75854		2.25	0	0	0	0.0115942	0.00617284	0	0	0	0	R5.SL2.1	HD2_SD5_1	5.64544	0.0155841
um3 = um^3								16	26.636	5.82357	13	31.049	6.28751	34	40.033	7.13944	22	21.327	5.21099	20	22.503	5.35273	12	26.384	5.79596	18	11.565	3.83732	16	25.992	5.75274	16	14.858	4.34946		2.55	0.0104493	0	0	0.0231884	0.00617284	0	0.0378788	0.00674764	0.0131234	R5.SL3.1	HD2_SD5_2	5.83354	0.0275274
d-area = equivalent-area diameter								16	13.397	4.13008	13	31.207	6.30349	34	26.794	5.84082	22	24.15	5.54515	20	22.778	5.38534	12	21.523	5.23488	18	26.423	5.80024	16	19.955	5.04058	16	22.307	5.32937		2.85	0	0.00585823	0.0197628	0.0347826	0.0185185	0	0.0883838	0.0269906	0.0262467	R6.SL1.1	HD2_SD6_0	5.4836	0.0214472
								16	14.973	4.36626	13	28.054	5.97658	34	33.886	6.56849	22	8.154	3.22211	20	25.835	5.73534	12	21.797	5.26809	18	24.895	5.63004	16	17.955	4.78132	16	8.39	3.26841		3.15	0.031348	0.0175747	0	0.0637681	0.0308642	0.019685	0.0757576	0.0404858	0.0262467	R6.SL2.1	HD2_SD6_1	5.50389	0.011449
								16	28.212	5.99338	13	25.217	5.66633	34	16.076	4.52422	22	15.799	4.48508	20	19.249	4.95061	12	23.483	5.46804	18	6.9	2.96401	16	19.837	5.02566	16	28.501	6.024		3.45	0.0104493	0.0234329	0.0395257	0.0637681	0.111111	0.0262467	0.157828	0.0269906	0.019685	R6.SL2.2	HD2_SD6_2	5.61363	0.0180316
Billings G, Piasini E, Lőrincz A, Nusser Z, Silver RA								16	24.902	5.63083	13	16.707	4.61216	34	23.799	5.50471	22	18.818	4.89488	20	22.621	5.36674	12	17.485	4.71833	18	26.776	5.83886	16	23.052	5.41763	16	26.423	5.80024		3.75	0.0522466	0.0351494	0.0592885	0.127536	0.117284	0.0590551	0.151515	0.0607287	0.0262467		MIN	5.4836
Network structure within the cerebellar input layer enables lossless sparse encoding								16	26.794	5.84082	13	31.837	6.3668	34	31.364	6.31933	22	8.742	3.33626	20	5.136	2.55722	12	26.384	5.79596	18	17.799	4.7605	16	29.089	6.08582	16	8.742	3.33626		4.05	0.120167	0.0585823	0.118577	0.115942	0.12963	0.0918635	0.189394	0.1417	0.0393701		MAX	6.31512
Neuron. 2014 Aug 20;83(4): 960–974								16	25.375	5.68405	13	24.429	5.57709	34	17.179	4.67686	22	23.013	5.41305	20	15.721	4.47399	12	10.193	3.60252	18	12.232	3.94642	16	13.604	4.16187	16	21.641	5.24921		4.35	0.114943	0.0937317	0.144928	0.17971	0.135802	0.0918635	0.195707	0.222672	0.124672
doi: 10.1016/j.neuron.2014.07.020								16	12.136	3.93091	13	12.609	4.00678	34	15.603	4.45717	22	22.542	5.35737	20	22.582	5.36212	12	33.598	6.54051	18	20.974	5.16768	16	21.484	5.23013	16	21.68	5.25394		4.65	0.120167	0.175747	0.197628	0.214493	0.240741	0.177165	0.233586	0.283401	0.242782	Avg Per Rat	Rat	D MN	sig
								16	32.31	6.41392	13	31.207	6.30349	34	15.761	4.47968	22	13.133	4.08919	20	24.032	5.53159	12	20.112	5.06037	18	24.463	5.58097	16	29.795	6.15923	16	25.522	5.70049		4.95	0.125392	0.205038	0.296443	0.411594	0.333333	0.308399	0.410354	0.506073	0.492126	ID		um	um
								16	32.783	6.4607	13	15.288	4.41195	34	25.06	5.64866	22	25.012	5.64325	20	21.837	5.27292	12	16.034	4.51831	18	21.327	5.21099	16	20.151	5.06528	16	21.719	5.25866		5.25	0.334378	0.234329	0.44137	0.510145	0.635802	0.597113	0.650253	0.775978	0.708661	R1	HD_SD1	6.08231
								16	16.549	4.5903	13	30.891	6.27149	34	23.011	5.41281	22	18.387	4.8385	20	20.268	5.07996	12	25.483	5.69614	18	21.209	5.19655	16	17.799	4.7605	16	23.052	5.41763		5.55	0.350052	0.328061	0.625823	0.695652	0.709877	0.629921	0.511364	0.708502	0.826772	R5	HD_SD5	5.72518
								16	29.315	6.10942	13	37.196	6.88182	34	24.272	5.55914	22	21.131	5.18699	20	14.623	4.31493	12	25.953	5.74842	18	21.327	5.21099	16	33.598	6.54051	16	27.09	5.87299		5.85	0.637409	0.533099	0.566535	0.481159	0.475309	0.682415	0.340909	0.350877	0.492126	R6	HD_SD6	5.52118
								16	8.353	3.26119	13	42.554	7.3608	34	21.908	5.28149	22	23.091	5.42221	20	23.13	5.42679	12	28.344	6.00739	18	19.72	5.01082	16	27.992	5.96997	16	19.68	5.00573		6.15	0.496343	0.644405	0.368906	0.26087	0.209877	0.439633	0.176768	0.161943	0.216535		COUNT	3
								16	29.473	6.12586	13	38.141	6.96869	34	17.179	4.67686	22	27.913	5.96154	20	21.445	5.22538	12	20.425	5.0996	18	21.954	5.28703	16	22.346	5.33402	16	23.601	5.48176		6.45	0.485893	0.544815	0.27668	0.0927536	0.0864198	0.170604	0.0883838	0.0202429	0.0656168		AVERAGE	5.77622
								16	32.94	6.47615	13	35.462	6.7195	34	13.239	4.10566	22	24.777	5.61668	20	22.934	5.40375	12	28.109	5.98243	18	29.913	6.17142	16	21.131	5.18699	16	25.757	5.72668		6.75	0.266458	0.240187	0.0790514	0.0057971	0.0432099	0.0131234	0.0252525	0	0.0131234		STDEV	0.284026
								16	35.62	6.73445	13	22.696	5.37563	34	28.212	5.99338	22	23.091	5.42221	20	24.973	5.63885	12	12.232	3.94642	18	27.364	5.90262	16	21.915	5.28233	16	19.288	4.95563		7.05	0.130617	0.128881	0.0724638	0.0289855	0.0123457	0.0262467	0	0	0		SEM	0.163983
								16	31.995	6.38258	13	35.935	6.76416	34	25.848	5.73678	22	23.287	5.44517	20	16.701	4.61133	12	24.855	5.62551	18	22.934	5.40375	16	18.975	4.91525	16	21.484	5.23013		7.35	0.0261233	0.0351494	0.00658762	0.0115942	0.0185185	0	0	0	0
								16	25.533	5.70172	13	22.538	5.35689	34	13.712	4.17836	22	20.739	5.13865	20	24.385	5.57207	12	29.207	6.09816	18	18.112	4.80218	16	20.229	5.07507	16	19.68	5.00573		7.65	0.0104493	0.0175747	0.00658762	0	0.00617284	0	0	0	0
								16	31.049	6.28751	13	18.755	4.88668	34	27.739	5.94293	22	17.093	4.66513	20	11.134	3.76514	12	26.384	5.79596	18	22.621	5.36674	16	13.016	4.07093	16	27.482	5.91533		7.95	0.0104493	0.00585823	0.00658762	0	0	0	0	0	0
								16	26.951	5.85791	13	30.891	6.27149	34	27.582	5.92609	22	20.935	5.16287	20	13.839	4.19766	12	14.702	4.32657	18	13.957	4.21552	16	23.444	5.4635	16	25.287	5.67419		8.25	0	0.00585823	0	0	0.00617284	0	0	0	0
								16	19.544	4.98841	13	28.527	6.02675	34	25.06	5.64866	22	13.369	4.12577	20	24.228	5.5541	12	22.346	5.33402	18	9.605	3.49707	16	19.21	4.9456	16	25.326	5.67856		8.55	0	0	0.00658762	0	0	0	0	0	0
								16	21.277	5.20487	13	38.141	6.96869	34	18.44	4.84547	22	19.72	5.01082	20	24.15	5.54515	12	23.444	5.4635	18	30.697	6.25177	16	23.483	5.46804	16	20.072	5.05534		8.85	0	0	0	0	0	0	0	0	0
								16	25.533	5.70172	13	17.652	4.7408	34	33.886	6.56849	22	21.719	5.25866	20	23.562	5.47723	12	25.404	5.6873	18	18.269	4.82295	16	26.267	5.78309	16	21.68	5.25394
								16	25.217	5.66633	13	16.076	4.52422	34	24.587	5.5951	22	28.737	6.04889	20	11.487	3.82436	12	26.071	5.76148	18	19.72	5.01082	16	18.504	4.85387	16	25.404	5.6873
								16	27.109	5.87505	13	33.571	6.53788	34	6.777	2.93747	22	25.091	5.65215	20	25.287	5.67419	12	18.936	4.9102	18	8.625	3.31386	16	13.565	4.1559	16	20.464	5.10447
								16	18.913	4.90722	13	30.261	6.20721	34	24.745	5.61305	22	25.835	5.73534	20	23.64	5.48629	12	21.053	5.1774	18	22.621	5.36674	16	25.561	5.70485	16	23.287	5.44517
								16	34.201	6.59894	13	27.582	5.92609	34	33.098	6.49166	22	24.816	5.6211	20	25.326	5.67856	12	28.07	5.97828	18	12.624	4.00916	16	25.13	5.65655	16	17.916	4.77612
								16	22.853	5.3942	13	26.636	5.82357	34	19.859	5.02845	22	10.154	3.59562	20	10.467	3.65062	12	19.288	4.95563	18	23.444	5.4635	16	20.033	5.05043	16	15.094	4.38387
								16	29	6.07651	13	33.886	6.56849	34	27.266	5.89204	22	19.641	5.00077	20	12.31	3.95899	12	23.954	5.52261	18	29.285	6.10629	16	6.9	2.96401	16	20.621	5.12401
								16	22.065	5.30038	13	26.005	5.75418	34	28.527	6.02675	22	17.367	4.70238	20	24.934	5.63444	12	18.975	4.91525	18	21.209	5.19655	16	30.109	6.1916	16	17.524	4.72358
								16	16.234	4.5464	13	37.196	6.88182	34	19.544	4.98841	22	24.895	5.63004	20	9.448	3.46837	12	29.207	6.09816	18	22.582	5.36212	16	27.247	5.88999	16	19.916	5.03566
								16	29	6.07651	13	23.957	5.52295	34	30.419	6.2234	22	26.306	5.78739	20	22.621	5.36674	12	25.914	5.7441	18	31.755	6.35859	16	23.287	5.44517	16	18.7	4.87951
								16	28.212	5.99338	13	33.413	6.52248	34	19.701	5.0084	22	30.462	6.22779	20	9.997	3.56771	12	25.169	5.66093	18	25.051	5.64765	16	25.208	5.66532	16	13.094	4.08311
								16	31.522	6.33522	13	37.826	6.93985	34	26.636	5.82357	22	23.718	5.49533	20	24.699	5.60783	12	23.836	5.50899	18	28.266	5.99912	16	23.013	5.41305	16	27.835	5.9532
								16	36.881	6.85262	13	27.582	5.92609	34	27.109	5.87505	22	16.426	4.57321	20	19.132	4.93555	12	25.718	5.72234	18	22.033	5.29654	16	21.68	5.25394	16	24.385	5.57207
								16	14.342	4.27327	13	25.848	5.73678	34	16.076	4.52422	22	25.6	5.7092	20	21.523	5.23488	12	23.522	5.47258	18	20.151	5.06528	16	24.542	5.58998	16	26.227	5.77869
								16	17.967	4.78292	13	29.315	6.10942	34	27.424	5.90909	22	22.934	5.40375	20	15.682	4.46844	12	19.092	4.93038	18	8.507	3.29112	16	24.463	5.58097	16	25.914	5.7441
								16	26.951	5.85791	13	23.484	5.46816	34	23.641	5.48641	22	23.248	5.44061	20	23.875	5.51349	12	24.503	5.58553	18	25.796	5.73101	16	29.442	6.12264	16	23.091	5.42221
								16	24.587	5.5951	13	32.625	6.44511	34	25.375	5.68405	22	11.173	3.77172	20	21.68	5.25394	12	17.446	4.71306	18	13.329	4.11959	16	13.957	4.21552	16	20.19	5.07018
								16	27.739	5.94293	13	29	6.07651	34	27.266	5.89204	22	27.286	5.8942	20	18.426	4.84363	12	20.974	5.16768	18	25.796	5.73101	16	18.543	4.85898	16	21.405	5.22051
								16	14.027	4.22608	13	25.06	5.64866	34	19.544	4.98841	22	5.371	2.61507	20	20.347	5.08985	12	28.109	5.98243	18	19.602	4.9958	16	24.816	5.6211	16	21.562	5.23962
								16	30.576	6.23944	13	26.636	5.82357	34	23.169	5.43136	22	25.757	5.72668	20	13.721	4.17973	12	23.954	5.52261	18	27.835	5.9532	16	22.582	5.36212	16	26.541	5.81318
								16	26.321	5.78904	13	26.794	5.84082	34	26.636	5.82357	22	15.878	4.49628	20	16.779	4.62209	12	27.874	5.95737	18	30.775	6.25971	16	17.995	4.78664	16	19.602	4.9958
								16	30.261	6.20721	13	22.696	5.37563	34	32.625	6.44511	22	20.033	5.05043	20	16.074	4.52394	12	23.091	5.42221	18	28.305	6.00325	16	25.13	5.65655	16	20.661	5.12898
								16	20.647	5.12724	13	35.462	6.7195	34	27.739	5.94293	22	21.17	5.19177	20	17.211	4.68121	12	23.836	5.50899	18	30.422	6.2237	16	20.739	5.13865	16	23.914	5.51799
								16	33.255	6.50704	13	19.071	4.92767	34	21.12	5.18564	22	21.209	5.19655	20	14.662	4.32068	12	21.249	5.20145	18	15.368	4.42348	16	20.817	5.1483	16	20.308	5.08497
								16	22.696	5.37563	13	19.859	5.02845	34	20.174	5.06817	22	17.171	4.67577	20	18.426	4.84363	12	20.033	5.05043	18	12.349	3.96525	16	24.385	5.57207	16	23.366	5.4544
								16	7.25	3.03825	13	28.212	5.99338	34	32.467	6.42948	22	31.755	6.35859	20	11.487	3.82436	12	20.072	5.05534	18	28.619	6.03646	16	15.133	4.38953	16	20.896	5.15806
								16	26.636	5.82357	13	17.652	4.7408	34	24.429	5.57709	22	23.718	5.49533	20	21.523	5.23488	12	19.955	5.04058	18	29.56	6.1349	16	23.17	5.43148	16	23.248	5.44061
								16	24.587	5.5951	13	31.049	6.28751	34	21.908	5.28149	22	22.229	5.32004	20	23.562	5.47723	12	22.895	5.39915	18	24.346	5.56761	16	23.444	5.4635	16	6.939	2.97237
								16	27.266	5.89204	13	33.571	6.53788	34	32.94	6.47615	22	8.194	3.23	20	13.721	4.17973	12	22.974	5.40846	18	22.111	5.3059	16	16.505	4.58419	16	22.15	5.31058
								16	19.544	4.98841	13	28.685	6.04342	34	17.967	4.78292	22	20.151	5.06528	20	15.878	4.49628	12	22.111	5.3059	18	24.934	5.63444	16	18.857	4.89995	16	21.562	5.23962
								16	31.837	6.3668	13	19.071	4.92767	34	25.06	5.64866	22	6.351	2.84365	20	18.073	4.79701	12	19.367	4.96577	18	5.645	2.68094	16	19.994	5.04551	16	24.228	5.5541
								16	34.516	6.62926	13	29.946	6.17482	34	19.071	4.92767	22	23.326	5.44973	20	24.071	5.53608	12	21.758	5.26338	18	27.09	5.87299	16	5.018	2.52767	16	15.329	4.41786
								16	22.696	5.37563	13	30.734	6.25554	34	26.321	5.78904	22	11.408	3.81118	20	23.758	5.49997	12	21.68	5.25394	18	24.071	5.53608	16	29.795	6.15923	16	26.776	5.83886
								16	25.217	5.66633	13	19.228	4.94791	34	32.31	6.41392	22	19.563	4.99083	20	17.211	4.68121	12	24.503	5.58553	18	9.174	3.4177	16	20.661	5.12898	16	20.151	5.06528
								16	21.12	5.18564	13	20.647	5.12724	34	16.234	4.5464	22	8.899	3.36609	20	13.408	4.13178	12	21.327	5.21099	18	17.211	4.68121	16	7.88	3.16751	16	21.288	5.20622
								16	31.837	6.3668	13	27.582	5.92609	34	13.712	4.17836	22	24.855	5.62551	20	18.269	4.82295	12	18.347	4.83323	18	24.816	5.6211	16	21.249	5.20145	16	22.346	5.33402
								16	19.859	5.02845	13	31.522	6.33522	34	18.913	4.90722	22	14.113	4.23901	20	21.719	5.25866	12	26.306	5.78739	18	26.031	5.75706	16	26.149	5.77009	16	26.11	5.76579
								16	13.712	4.17836	13	48.386	7.84901	34	13.87	4.20236	22	8.272	3.24534	20	21.249	5.20145	12	22.503	5.35273	18	21.954	5.28703	16	34.068	6.5861	16	21.719	5.25866
								16	23.169	5.43136	13	32.467	6.42948	34	38.141	6.96869	22	22.307	5.32937	20	22.15	5.31058	12	24.581	5.59442	18	6.233	2.81711	16	15.054	4.37805	16	16.936	4.64366
								16	27.739	5.94293	13	24.429	5.57709	34	26.794	5.84082	22	24.777	5.61668	20	10.781	3.70497	12	23.326	5.44973	18	20.7	5.13382	16	8.429	3.27599	16	30.344	6.21572
								16	19.544	4.98841	13	31.364	6.31933	34	23.169	5.43136	22	14.349	4.27431	20	25.483	5.69614	12	24.542	5.58998	18	14.584	4.30917	16	23.091	5.42221	16	17.642	4.73946
								16	10.402	3.63926	13	29.946	6.17482	34	26.005	5.75418	22	27.364	5.90262	20	17.446	4.71306	12	23.797	5.50448	18	20.19	5.07018	16	24.385	5.57207	16	24.346	5.56761
								16	39.402	7.08295	13	26.636	5.82357	34	14.185	4.24981	22	21.641	5.24921	20	17.838	4.76572	12	28.541	6.02823	18	20.582	5.11916	16	22.66	5.37137	16	22.072	5.30122
								16	30.734	6.25554	13	19.071	4.92767	34	26.478	5.80628	22	22.817	5.38994	20	19.563	4.99083	12	31.206	6.30339	18	20.072	5.05534	16	27.325	5.89841	16	23.326	5.44973
								16	18.283	4.82479	13	24.114	5.54102	34	29.788	6.15851	22	23.836	5.50899	20	25.012	5.64325	12	24.228	5.5541	18	20.19	5.07018	16	23.326	5.44973	16	21.954	5.28703
								16	23.169	5.43136	13	27.266	5.89204	34	16.707	4.61216	22	21.288	5.20622	20	25.835	5.73534	12	21.915	5.28233	18	9.84	3.53959	16	21.758	5.26338	16	21.601	5.24435
								16	21.435	5.22416	13	29.473	6.12586	34	34.989	6.67453	22	26.502	5.80891	20	31.285	6.31136	12	24.816	5.6211	18	24.306	5.56304	16	26.267	5.78309	16	24.267	5.55857
								16	20.962	5.1662	13	27.582	5.92609	34	32.152	6.39822	22	4.508	2.39578	20	26.463	5.80463	12	24.15	5.54515	18	24.777	5.61668	16	11.173	3.77172	16	21.484	5.23013
								16	26.005	5.75418	13	27.897	5.95983	34	26.951	5.85791	22	30.069	6.18749	20	24.934	5.63444	12	26.188	5.77439	18	22.895	5.39915	16	18.191	4.81264	16	16.348	4.56234
								16	12.136	3.93091	13	30.576	6.23944	34	15.288	4.41195	22	22.974	5.40846	20	8.076	3.20666	12	20.464	5.10447	18	25.639	5.71354	16	19.288	4.95563	16	21.366	5.21575
								16	29.315	6.10942	13	32.94	6.47615	34	24.745	5.61305	22	16.662	4.60594	20	13.016	4.07093	12	28.227	5.99498	18	20.504	5.10945	16	15.76	4.47954	16	19.484	4.98074
								16	23.799	5.50471	13	29.473	6.12586	34	18.44	4.84547	22	26.541	5.81318	20	26.972	5.86019	12	26.698	5.83035	18	19.641	5.00077	16	20.817	5.1483	16	23.405	5.45895
								16	31.837	6.3668	13	33.728	6.55315	34	23.326	5.44973	22	8.272	3.24534	20	21.445	5.22538	12	24.15	5.54515	18	24.463	5.58097	16	17.681	4.7447	16	23.209	5.43605
								16	32.625	6.44511	13	39.087	7.05458	34	26.636	5.82357	22	19.563	4.99083	20	20.033	5.05043	12	17.916	4.77612	18	14.388	4.28011	16	18.779	4.8898	16	21.68	5.25394
								16	32.94	6.47615	13	33.571	6.53788	34	24.429	5.57709	22	23.993	5.5271	20	25.169	5.66093	12	21.876	5.27763	18	28.619	6.03646	16	13.878	4.20357	16	20.308	5.08497
								16	25.06	5.64866	13	32.94	6.47615	34	28.685	6.04342	22	18.23	4.8178	20	24.738	5.61225	12	29.638	6.14299	18	24.855	5.62551	16	9.997	3.56771	16	21.249	5.20145
								16	26.321	5.78904	13	23.641	5.48641	34	30.103	6.19099	22	21.797	5.26809	20	23.64	5.48629	12	20.582	5.11916	18	31.638	6.34687	16	14.702	4.32657	16	22.621	5.36674
								16	29.946	6.17482	13	39.402	7.08295	34	31.995	6.38258	22	24.62	5.59885	20	25.639	5.71354	12	24.306	5.56304	18	29.207	6.09816	16	15.878	4.49628	16	21.915	5.28233
								16	31.207	6.30349	13	29	6.07651	34	22.065	5.30038	22	13.643	4.16783	20	26.267	5.78309	12	29.325	6.11046	18	26.306	5.78739	16	18.034	4.79183	16	21.013	5.17248
								16	36.408	6.80853	13	36.25	6.79374	34	25.06	5.64866	22	20.661	5.12898	20	21.993	5.29173	12	30.422	6.2237	18	13.329	4.11959	16	10.546	3.66437	16	17.995	4.78664
								16	32.625	6.44511	13	14.973	4.36626	34	27.424	5.90909	22	19.014	4.9203	20	23.287	5.44517	12	22.229	5.32004	18	16.27	4.55144	16	27.012	5.86453	16	27.247	5.88999
								16	36.092	6.77892	13	20.174	5.06817	34	28.054	5.97658	22	19.328	4.96076	20	22.464	5.34809	12	21.288	5.20622	18	29.403	6.11858	16	14.466	4.2917	16	26.855	5.84747
								16	31.364	6.31933	13	39.56	7.09714	34	27.582	5.92609	22	19.328	4.96076	20	25.326	5.67856	12	19.602	4.9958	18	23.875	5.51349	16	18.034	4.79183	16	16.034	4.51831
								16	42.397	7.34721	13	22.853	5.3942	34	24.114	5.54102	22	16.348	4.56234	20	16.191	4.54038	12	22.464	5.34809	18	25.953	5.74842	16	28.619	6.03646	16	21.131	5.18699
								16	43.973	7.48252	13	25.217	5.66633	34	18.755	4.88668	22	21.837	5.27292	20	24.267	5.55857	12	26.071	5.76148	18	31.402	6.32315	16	26.384	5.79596	16	24.855	5.62551
								16	14.027	4.22608	13	18.755	4.88668	34	37.038	6.86719	22	7.606	3.11195	20	12.859	4.04631	12	21.758	5.26338	18	25.835	5.73534	16	21.484	5.23013	16	9.762	3.52553
								16	27.739	5.94293	13	21.75	5.26241	34	37.038	6.86719	22	20.464	5.10447	20	24.699	5.60783	12	31.285	6.31136	18	18.583	4.86422	16	9.644	3.50416	16	30.579	6.23974
								16	25.375	5.68405	13	26.636	5.82357	34	11.505	3.82735	22	16.309	4.55689	20	20.739	5.13865	12	15.878	4.49628	18	21.131	5.18699	16	23.836	5.50899	16	26.502	5.80891
								16	33.413	6.52248	13	29.473	6.12586	34	28.527	6.02675	22	22.111	5.3059	20	23.718	5.49533	12	29.285	6.10629	18	25.287	5.67419	16	25.012	5.64325	16	29.991	6.17946
								16	20.962	5.1662	13	17.179	4.67686	34	32.31	6.41392	22	29.168	6.09408	20	18.975	4.91525	12	10.232	3.6094	18	27.639	5.93221	16	18.896	4.90501	16	28.501	6.024
								16	23.957	5.52295	13	40.821	7.20936	34	26.005	5.75418	22	21.954	5.28703	20	21.562	5.23962	12	28.462	6.01988	18	15.564	4.4516	16	19.602	4.9958	16	26.149	5.77009
								16	24.587	5.5951	13	20.174	5.06817	34	32.783	6.4607	22	21.641	5.24921	20	26.58	5.81745	12	28.619	6.03646	18	17.171	4.67577	16	7.292	3.04704	16	26.227	5.77869
								16	22.853	5.3942	13	32.625	6.44511	34	16.391	4.56833	22	23.954	5.52261	20	16.897	4.63831	12	20.504	5.10945	18	15.29	4.41224	16	25.6	5.7092	16	23.993	5.5271
								16	27.266	5.89204	13	30.734	6.25554	34	11.505	3.82735	22	23.052	5.41763	20	15.211	4.40082	12	24.424	5.57652	18	13.761	4.18582	16	26.306	5.78739	16	21.876	5.27763
								16	24.902	5.63083	13	36.881	6.85262	34	28.685	6.04342	22	21.445	5.22538	20	28.815	6.05709	12	27.012	5.86453	18	23.483	5.46804	16	23.444	5.4635	16	19.837	5.02566
								16	10.402	3.63926	13	34.674	6.64442	34	23.799	5.50471	22	23.562	5.47723	20	27.09	5.87299	12	33.049	6.48686	18	32.539	6.43661	16	20.268	5.07996	16	29.991	6.17946
								16	21.277	5.20487	13	14.185	4.24981	34	19.386	4.9682	22	25.914	5.7441	20	24.855	5.62551	12	31.167	6.29945	18	27.835	5.9532	16	15.721	4.47399	16	23.562	5.47723
								16	14.342	4.27327	13	37.038	6.86719	34	29	6.07651	22	31.246	6.30743	20	24.15	5.54515	12	25.443	5.69166	18	22.346	5.33402	16	27.717	5.94057	16	34.696	6.64653
								16	22.223	5.31932	13	38.929	7.04031	34	15.919	4.50208	22	15.29	4.41224	20	26.031	5.75706	12	24.306	5.56304	18	22.621	5.36674	16	25.639	5.71354	16	22.425	5.34344
								16	25.533	5.70172	13	31.049	6.28751	34	21.592	5.24326	22	25.365	5.68293	20	12.898	4.05244	12	25.6	5.7092	18	23.444	5.4635	16	20.308	5.08497	16	25.679	5.718
								16	32.94	6.47615	13	20.962	5.1662	34	30.891	6.27149	22	30.971	6.27961	20	12.075	3.92102	12	28.933	6.06948	18	26.698	5.83035	16	29.05	6.08174	16	20.817	5.1483
								16	25.217	5.66633	13	23.484	5.46816	34	27.266	5.89204	22	18.387	4.8385	20	24.071	5.53608	12	14.702	4.32657	18	8.782	3.34389	16	20.464	5.10447	16	23.013	5.41305
								16	17.495	4.71967	13	22.223	5.31932	34	21.75	5.26241	22	29.325	6.11046	20	24.934	5.63444	12	18.073	4.79701	18	5.136	2.55722	16	13.761	4.18582	16	22.934	5.40375
								16	22.853	5.3942	13	18.913	4.90722	34	20.647	5.12724	22	11.173	3.77172	20	26.737	5.8346	12	27.992	5.96997	18	6.273	2.82613	16	14.309	4.26835	16	23.444	5.4635
								16	25.375	5.68405	13	29.788	6.15851	34	22.853	5.3942	22	22.346	5.33402	20	23.483	5.46804	12	28.266	5.99912	18	5.802	2.71797	16	25.169	5.66093	16	29.442	6.12264
								16	21.12	5.18564	13	34.044	6.58378	34	17.967	4.78292	22	26.933	5.85595	20	9.997	3.56771	12	23.562	5.47723	18	7.37	3.06329	16	22.464	5.34809	16	25.169	5.66093
								16	22.223	5.31932	13	27.897	5.95983	34	27.266	5.89204	22	26.933	5.85595	20	23.287	5.44517	12	20.661	5.12898	18	17.25	4.68651	16	25.483	5.69614	16	27.521	5.91953
								16	27.109	5.87505	13	18.598	4.86618	34	16.076	4.52422	22	20.308	5.08497	20	9.84	3.53959	12	16.936	4.64366	18	26.306	5.78739	16	24.385	5.57207	16	23.483	5.46804
								16	25.69	5.71922	13	29.158	6.09304	34	14.5	4.29674	22	27.756	5.94475	20	21.797	5.26809	12	22.621	5.36674	18	28.697	6.04468	16	15.564	4.4516	16	26.227	5.77869
								16	26.478	5.80628	13	31.837	6.3668	34	32.31	6.41392	22	26.698	5.83035	20	18.975	4.91525	12	29.325	6.11046	18	13.565	4.1559	16	23.091	5.42221	16	24.346	5.56761
								16	5.516	2.65013	13	22.538	5.35689	34	26.321	5.78904	22	24.816	5.6211	20	28.697	6.04468	12	25.639	5.71354	18	21.562	5.23962	16	24.228	5.5541	16	16.975	4.649
								16	31.522	6.33522	13	24.429	5.57709	34	22.538	5.35689	22	24.855	5.62551	20	29.089	6.08582	12	19.563	4.99083	18	32.069	6.38995	16	17.563	4.72884	16	26.423	5.80024
								16	31.522	6.33522	13	27.897	5.95983	34	20.489	5.10758	22	30.697	6.25177	20	26.933	5.85595	12	25.051	5.64765	18	26.933	5.85595	16	24.11	5.54056	16	18.661	4.87442
								16	37.669	6.92544	13	21.75	5.26241	34	30.891	6.27149	22	41.439	7.26373	20	15.917	4.50179	12	22.738	5.38061	18	25.522	5.70049	16	25.718	5.72234	16	22.464	5.34809
								16	31.837	6.3668	13	8.038	3.19911	34	23.957	5.52295	22	21.876	5.27763	20	21.601	5.24435	12	21.797	5.26809	18	22.033	5.29654	16	22.856	5.39455	16	24.267	5.55857
								16	23.484	5.46816	13	14.815	4.34316	34	33.413	6.52248	22	26.345	5.79167	20	12.31	3.95899	12	24.463	5.58097	18	6.508	2.87858				16	23.679	5.49081
								16	29.63	6.14216	13	13.87	4.20236	34	32.94	6.47615	22	31.951	6.37819	20	18.857	4.89995	12	21.249	5.20145	18	23.679	5.49081	12	24.306	5.56304	16	22.229	5.32004
								16	21.908	5.28149	13	27.739	5.94293	34	29	6.07651	22	24.463	5.58097	20	15.407	4.42909	12	22.856	5.39455	18	23.836	5.50899	12	20.229	5.07507	16	20.621	5.12401
								16	26.163	5.77163	13	31.995	6.38258	34	21.12	5.18564	22	21.523	5.23488	20	15.211	4.40082	12	23.209	5.43605	18	8.899	3.36609	12	21.092	5.1822	16	15.368	4.42348
								16	22.538	5.35689	13	17.022	4.65544	34	20.489	5.10758	22	26.463	5.80463	20	15.133	4.38953	12	28.462	6.01988	18	8.978	3.381	12	23.366	5.4544	16	20.739	5.13865
								16	24.902	5.63083	13	28.842	6.05993	34	14.973	4.36626	22	24.189	5.54963	20	5.763	2.70882	12	28.384	6.01162	18	16.505	4.58419	12	14.074	4.23315	16	18.426	4.84363
								16	31.679	6.35098	13	42.554	7.3608	34	21.75	5.26241	22	24.895	5.63004	20	6.429	2.86106	12	33.323	6.51369	18	18.073	4.79701	12	24.032	5.53159	16	23.679	5.49081
								16	23.326	5.44973	13	35.147	6.68959	34	14.027	4.22608	22	11.683	3.85685	20	21.915	5.28233	12	22.15	5.31058	18	23.405	5.45895	12	24.11	5.54056	16	21.562	5.23962
								16	27.582	5.92609	13	24.272	5.55914	34	22.853	5.3942	22	17.407	4.70779	20	15.094	4.38387	12	24.659	5.60329	18	19.759	5.01577	12	20.817	5.1483	16	24.424	5.57652
								16	39.717	7.11121	13	13.87	4.20236	34	10.245	3.61169	22	11.879	3.88906	20	24.11	5.54056	12	12.153	3.93366	18	12.977	4.06483	12	25.914	5.7441	16	25.13	5.65655
								16	35.935	6.76416	13	31.049	6.28751	34	14.342	4.27327	22	15.525	4.44601	20	14.937	4.36101	12	25.091	5.65215	18	7.527	3.09575	12	12.271	3.95271	16	24.071	5.53608
								16	29.788	6.15851	13	37.984	6.95433	34	27.582	5.92609	22	15.25	4.40646	20	17.995	4.78664	12	27.482	5.91533	18	11.526	3.83084	12	27.325	5.89841	16	28.462	6.01988
								16	32.783	6.4607	13	29.473	6.12586	34	23.326	5.44973	22	15.838	4.49061	20	25.6	5.7092	12	30.658	6.2478	18	15.329	4.41786	12	22.699	5.37599	16	25.796	5.73101
								16	28.37	6.01014	13	26.636	5.82357	34	30.261	6.20721	22	22.15	5.31058	20	25.561	5.70485	12	17.524	4.72358	18	23.209	5.43605	12	22.111	5.3059	16	25.483	5.69614
								16	26.321	5.78904	13	28.842	6.05993	34	24.745	5.61305	22	24.542	5.58998	20	16.23	4.54584	12	26.188	5.77439	18	13.212	4.10147	12	25.561	5.70485	16	22.895	5.39915
								16	26.636	5.82357	13	22.696	5.37563	34	26.794	5.84082	22	20.19	5.07018	20	12.232	3.94642	12	24.424	5.57652	18	16.858	4.63296	12	24.15	5.54515	16	33.48	6.52902
								16	30.261	6.20721	13	26.163	5.77163	34	24.114	5.54102	22	23.993	5.5271	20	23.679	5.49081	12	24.542	5.58998	18	22.268	5.32471	12	22.346	5.33402	16	27.6	5.92802
								16	23.326	5.44973	13	37.038	6.86719	34	22.696	5.37563	22	29.638	6.14299	20	27.913	5.96154	12	20.386	5.09473	18	9.801	3.53257	12	21.17	5.19177	16	24.895	5.63004
								16	14.815	4.34316	13	29.473	6.12586	34	21.12	5.18564	22	13.917	4.20947	20	36.068	6.77667	12	26.11	5.76579	18	22.307	5.32937	12	19.445	4.97576	16	17.759	4.75515
								16	32.783	6.4607	13	17.652	4.7408	34	28.842	6.05993	22	24.581	5.59442	20	27.56	5.92372	12	24.306	5.56304	18	23.993	5.5271	12	16.936	4.64366	16	24.973	5.63885
								16	20.962	5.1662	13	27.109	5.87505	34	27.109	5.87505	22	24.581	5.59442	20	16.622	4.60041	12	26.071	5.76148	18	29.56	6.1349	12	16.27	4.55144	16	20.974	5.16768
								16	40.348	7.16747	13	26.794	5.84082	34	20.647	5.12724	22	14.153	4.24502	20	25.835	5.73534	12	19.21	4.9456	18	15.838	4.49061	12	17.995	4.78664	16	23.091	5.42221
								16	25.69	5.71922	13	34.516	6.62926	34	12.294	3.95641	22	11.84	3.88267	20	9.683	3.51124	12	20.072	5.05534	18	16.113	4.52943	12	21.68	5.25394	16	13.957	4.21552
								16	24.429	5.57709	13	26.951	5.85791	34	21.435	5.22416	22	19.014	4.9203	20	25.169	5.66093	12	26.541	5.81318	18	5.136	2.55722	12	25.561	5.70485	16	24.346	5.56761
								16	34.516	6.62926	13	14.5	4.29674	34	26.321	5.78904	22	12.977	4.06483	20	9.84	3.53959	12	26.502	5.80891	18	8.625	3.31386	12	22.464	5.34809	16	25.051	5.64765
								16	33.571	6.53788	13	41.451	7.26478	34	28.842	6.05993	22	15.054	4.37805	20	36.734	6.83895	12	20.661	5.12898	18	22.856	5.39455	12	24.11	5.54056	16	25.326	5.67856
								16	31.207	6.30349	13	42.397	7.34721	34	24.114	5.54102	22	23.836	5.50899	20	23.326	5.44973	12	22.346	5.33402	18	22.974	5.40846	12	25.169	5.66093	16	19.563	4.99083
								16	30.419	6.2234	13	23.641	5.48641	34	15.919	4.50208	22	21.249	5.20145	20	8.272	3.24534	12	18.543	4.85898	18	25.326	5.67856	12	13.8	4.19174	16	26.071	5.76148
								16	10.717	3.69396	13	18.283	4.82479	34	20.332	5.08798	22	21.601	5.24435	20	22.307	5.32937	12	29.129	6.09001	18	12.584	4.0028	12	24.071	5.53608	16	19.837	5.02566
								16	11.033	3.74802	13	29.315	6.10942	34	11.978	3.90524	22	29.05	6.08174	20	37.322	6.89346	12	21.719	5.25866	18	18.779	4.8898	12	15.486	4.44043	16	25.404	5.6873
								16	30.734	6.25554	13	17.179	4.67686	34	23.641	5.48641	22	26.188	5.77439	20	24.032	5.53159	12	21.719	5.25866	18	8.86	3.35871	12	7.762	3.14371	16	22.425	5.34344
								16	28.842	6.05993	13	25.848	5.73678	34	12.294	3.95641	22	16.466	4.57877	20	19.288	4.95563	12	21.876	5.27763	18	14.349	4.27431	12	25.522	5.70049	16	24.659	5.60329
								16	26.163	5.77163	13	36.723	6.83792	34	26.794	5.84082	22	18.661	4.87442	20	25.247	5.6697	12	22.111	5.3059	18	21.837	5.27292	12	24.934	5.63444	16	33.715	6.55189
								16	34.516	6.62926	13	34.044	6.58378	34	25.06	5.64866	22	6.665	2.9131	20	16.466	4.57877	12	27.639	5.93221	18	18.779	4.8898	12	25.914	5.7441	16	18.308	4.82809
								16	32.625	6.44511	13	29.788	6.15851	34	44.603	7.53593	22	24.738	5.61225	20	26.11	5.76579	12	21.131	5.18699	18	32.579	6.44056	12	25.326	5.67856	16	17.054	4.65981
								16	20.804	5.1467	13	31.207	6.30349	34	35.462	6.7195	22	15.446	4.43469	20	24.385	5.57207	12	15.211	4.40082	18	6.782	2.93856	12	21.876	5.27763	16	22.503	5.35273
								16	36.092	6.77892	13	31.522	6.33522	34	27.424	5.90909	22	13.917	4.20947	20	8.586	3.30636	12	25.718	5.72234	18	14.349	4.27431	12	21.013	5.17248	16	21.562	5.23962
								16	30.103	6.19099	13	12.136	3.93091	34	15.761	4.47968	22	20.112	5.06037	20	34.421	6.62013	12	24.659	5.60329	18	5.881	2.73641	12	25.561	5.70485	16	20.7	5.13382
								16	40.033	7.13944	13	20.489	5.10758	34	24.114	5.54102	22	33.99	6.57856	20	19.092	4.93038	12	19.524	4.98585	18	23.758	5.49997	12	30.148	6.19561	16	23.483	5.46804
								16	26.794	5.84082	13	27.109	5.87505	34	29.473	6.12586	22	25.992	5.75274	20	25.443	5.69166	12	27.56	5.92372	18	12.898	4.05244	12	21.993	5.29173	16	14.78	4.33803
								16	12.451	3.9816	13	28.842	6.05993	34	9.772	3.52734	22	24.11	5.54056	20	24.895	5.63004	12	26.031	5.75706	18	18.779	4.8898	12	24.973	5.63885	16	23.993	5.5271
								16	16.391	4.56833	13	24.587	5.5951	34	24.902	5.63083	22	25.6	5.7092	20	30.03	6.18348	12	26.345	5.79167	18	22.778	5.38534	12	26.776	5.83886	16	25.835	5.73534
								16	16.391	4.56833	13	26.005	5.75418	34	18.125	4.8039	22	5.371	2.61507	20	21.562	5.23962	12	28.305	6.00325	18	22.856	5.39455	12	13.917	4.20947	16	29.011	6.07766
								16	28.685	6.04342	13	7.565	3.10356	34	24.114	5.54102	22	27.286	5.8942	20	20.072	5.05534	12	27.286	5.8942	18	21.876	5.27763	12	22.621	5.36674	16	26.659	5.82609
								16	26.163	5.77163	13	32.152	6.39822	34	17.022	4.65544	22	28.07	5.97828	20	23.483	5.46804	12	29.325	6.11046	18	27.6	5.92802	12	17.289	4.69181	16	17.877	4.77092
								16	26.951	5.85791	13	27.424	5.90909	34	31.049	6.28751	22	17.524	4.72358	20	24.659	5.60329	12	28.893	6.06529	18	21.092	5.1822	12	12.898	4.05244	16	23.326	5.44973
								16	28.685	6.04342	13	33.571	6.53788	34	12.451	3.9816	22	25.051	5.64765	20	22.778	5.38534	12	18.975	4.91525	18	11.408	3.81118	12	7.331	3.05518	16	33.99	6.57856
								16	24.745	5.61305	13	26.163	5.77163	34	23.799	5.50471	22	19.563	4.99083	20	21.288	5.20622	12	23.13	5.42679	18	17.955	4.78132	12	21.993	5.29173	16	29.207	6.09816
								16	23.326	5.44973	13	33.098	6.49166	34	18.598	4.86618	22	23.601	5.48176	20	9.958	3.56075	12	19.053	4.92535	18	15.486	4.44043	12	15.407	4.42909	16	27.835	5.9532
								16	29	6.07651	13	23.484	5.46816	34	27.266	5.89204	22	18.23	4.8178	20	24.189	5.54963	12	26.776	5.83886	18	7.057	2.99754	12	19.641	5.00077	16	17.211	4.68121
								16	12.136	3.93091	13	16.076	4.52422	34	56.266	8.46405	22	23.405	5.45895	20	21.993	5.29173	12	17.132	4.67045	18	14.662	4.32068	12	19.367	4.96577	16	17.603	4.73422
								16	32.467	6.42948	13	17.022	4.65544	34	11.348	3.80115	22	22.268	5.32471	20	14.309	4.26835	12	19.68	5.00573	18	5.449	2.63399	12	19.328	4.96076	16	17.446	4.71306
								16	27.739	5.94293	13	32.152	6.39822	34	32.94	6.47615	22	29.168	6.09408	20	17.132	4.67045	12	28.815	6.05709	18	8.899	3.36609	12	20.896	5.15806	16	19.837	5.02566
								16	29.473	6.12586	13	16.707	4.61216	34	11.978	3.90524	22	18.387	4.8385	20	20.072	5.05534	12	24.777	5.61668	18	18.308	4.82809	12	11.879	3.88906	16	24.346	5.56761
								16	29	6.07651	13	17.022	4.65544	34	24.587	5.5951	22	21.288	5.20622	20	18.034	4.79183	12	25.561	5.70485	18	24.738	5.61225	12	23.091	5.42221	16	18.23	4.8178
								16	29.315	6.10942	13	20.016	5.04828	34	26.163	5.77163	22	16.113	4.52943	20	9.213	3.42496	12	21.484	5.23013	18	7.802	3.1518	12	26.306	5.78739	16	20.229	5.07507
								16	45.864	7.64172	13	11.978	3.90524	34	29.315	6.10942	22	26.188	5.77439	20	25.992	5.75274	12	17.877	4.77092	18	20.621	5.12401	12	8.233	3.23768	16	24.503	5.58553
								16	27.109	5.87505	13	9.929	3.55556	34	27.266	5.89204	22	32.931	6.47526	20	24.503	5.58553	12	25.992	5.75274	18	9.958	3.56075	12	18.74	4.88472	16	20.778	5.14348
								16	13.397	4.13008	13	23.799	5.50471	34	17.179	4.67686	22	26.463	5.80463	20	25.757	5.72668	12	27.678	5.93639	18	19.445	4.97576	12	21.601	5.24435	16	18.073	4.79701
								16	13.239	4.10566	13	29	6.07651	34	21.277	5.20487	22	27.992	5.96997	20	22.778	5.38534	12	26.149	5.77009	18	22.111	5.3059	12	14.976	4.3667	16	25.718	5.72234
								16	11.821	3.87956	13	17.81	4.76197	34	18.755	4.88668	22	28.619	6.03646	20	26.933	5.85595	12	21.993	5.29173	18	11.761	3.8697	12	20.033	5.05043	16	25.051	5.64765
								16	36.092	6.77892	13	31.837	6.3668	34	32.94	6.47615	22	22.934	5.40375	20	24.542	5.58998	12	17.25	4.68651	18	5.92	2.74547	12	18.034	4.79183	16	19.21	4.9456
								16	26.478	5.80628	13	16.549	4.5903	34	25.217	5.66633	22	19.21	4.9456	20	25.247	5.6697	12	24.895	5.63004	18	10.389	3.63699	12	23.209	5.43605	16	16.622	4.60041
								16	29	6.07651	13	16.864	4.63378	34	13.397	4.13008	22	26.463	5.80463	20	16.426	4.57321	12	23.013	5.41305	18	10.467	3.65062	12	23.13	5.42679	16	23.013	5.41305
								16	15.288	4.41195	13	34.989	6.67453	34	27.109	5.87505	22	27.286	5.8942	20	10.389	3.63699	12	22.699	5.37599	18	25.326	5.67856	12	24.463	5.58097	16	25.326	5.67856
								16	21.592	5.24326	13	18.913	4.90722	34	19.859	5.02845	22	23.954	5.52261	20	28.266	5.99912	12	27.208	5.88577	18	27.247	5.88999	12	26.423	5.80024	16	20.935	5.16287
								16	39.875	7.12534	13	22.38	5.33808	34	12.136	3.93091	22	11.604	3.84378	20	25.875	5.73978	12	27.09	5.87299	18	8.468	3.28356	12	21.288	5.20622	16	23.954	5.52261
								16	26.951	5.85791	13	24.114	5.54102	34	24.429	5.57709	22	23.052	5.41763	20	17.955	4.78132	12	22.111	5.3059	18	24.228	5.5541	12	18.936	4.9102	16	21.68	5.25394
								16	30.576	6.23944	13	27.897	5.95983	34	23.799	5.50471	22	20.308	5.08497	20	10.232	3.6094	12	28.815	6.05709	18	23.522	5.47258	12	26.267	5.78309	16	24.346	5.56761
								16	25.533	5.70172	13	16.864	4.63378	34	24.114	5.54102	22	24.659	5.60329	20	27.012	5.86453	12	25.561	5.70485	18	21.758	5.26338	12	24.267	5.55857	16	24.659	5.60329
								16	28.842	6.05993	13	19.071	4.92767	34	18.125	4.8039	22	21.523	5.23488	20	25.914	5.7441	12	19.171	4.94057	18	23.914	5.51799	12	13.8	4.19174	16	27.952	5.9657
								16	26.005	5.75418	13	37.196	6.88182	34	23.799	5.50471	22	18.857	4.89995	20	21.601	5.24435	12	26.384	5.79596	18	21.797	5.26809	12	23.326	5.44973	16	21.993	5.29173
								16	24.272	5.55914	13	8.826	3.35225	34	10.245	3.61169	22	21.288	5.20622	20	21.641	5.24921	12	23.366	5.4544	18	21.249	5.20145	12	22.268	5.32471	16	21.915	5.28233
								16	24.429	5.57709	13	33.571	6.53788	34	24.429	5.57709	22	24.15	5.54515	20	20.229	5.07507	12	13.173	4.09541	18	22.307	5.32937	12	21.366	5.21575	16	28.07	5.97828
								16	12.451	3.9816	13	27.109	5.87505	34	20.962	5.1662	22	20.308	5.08497	20	13.878	4.20357	12	20.425	5.0996	18	22.072	5.30122	12	24.385	5.57207	16	26.502	5.80891
								16	34.044	6.58378	13	19.859	5.02845	34	36.25	6.79374	22	30.383	6.21971	20	23.914	5.51799	12	25.404	5.6873	18	20.543	5.11431	12	22.503	5.35273	16	17.328	4.69709
								16	26.794	5.84082	13	18.598	4.86618	34	22.853	5.3942	22	24.503	5.58553	20	22.229	5.32004	12	23.718	5.49533	18	20.386	5.09473	12	27.521	5.91953	16	29.481	6.12669
								16	11.821	3.87956	13	32.783	6.4607	34	31.364	6.31933	22	32.775	6.45991	20	35.362	6.71001	12	20.308	5.08497	18	14.858	4.34946	12	12.898	4.05244	16	28.07	5.97828
								16	21.592	5.24326	13	30.576	6.23944	34	23.326	5.44973	22	23.405	5.45895	20	14.584	4.30917	12	29.129	6.09001	18	16.466	4.57877	12	27.796	5.94903	16	9.683	3.51124
								16	35.147	6.68959	13	34.044	6.58378	34	14.658	4.32009	22	29.403	6.11858	20	14.388	4.28011	12	21.053	5.1774	18	24.385	5.57207	12	14.662	4.32068	16	12.114	3.92734
								16	33.413	6.52248	13	35.147	6.68959	34	20.962	5.1662	22	29.834	6.16326	20	31.716	6.35469	12	11.095	3.75854	18	20.386	5.09473	12	28.893	6.06529	16	25.875	5.73978
								16	34.044	6.58378	13	31.837	6.3668	34	36.408	6.80853	22	27.835	5.9532	20	14.27	4.26253	12	28.148	5.98658	18	9.84	3.53959	12	23.914	5.51799	16	19.759	5.01577
								16	30.261	6.20721	13	32.783	6.4607	34	18.755	4.88668	22	23.366	5.4544	20	21.837	5.27292	12	27.521	5.91953	18	15.682	4.46844	12	15.25	4.40646	16	24.11	5.54056
								16	28.685	6.04342	13	33.098	6.49166	34	21.75	5.26241	22	23.248	5.44061	20	24.385	5.57207	12	27.952	5.9657	18	10.389	3.63699	12	21.601	5.24435	16	26.149	5.77009
								16	30.261	6.20721	13	11.348	3.80115	34	31.995	6.38258	22	11.369	3.80466	20	29.011	6.07766	12	19.171	4.94057	18	22.307	5.32937	12	21.484	5.23013	16	27.09	5.87299
								16	32.467	6.42948	13	19.071	4.92767	34	23.799	5.50471	22	22.817	5.38994	20	20.935	5.16287	12	26.698	5.83035	18	14.309	4.26835	12	27.913	5.96154	16	20.268	5.07996
								16	33.886	6.56849	13	11.19	3.77459	34	34.044	6.58378	22	27.678	5.93639	20	20.425	5.0996	12	14.741	4.3323	18	22.033	5.29654	12	22.229	5.32004	16	24.032	5.53159
								16	31.679	6.35098	13	25.533	5.70172	34	14.815	4.34316	22	12.388	3.97151	20	26.463	5.80463	12	31.442	6.32718	18	22.464	5.34809	12	28.423	6.01575	16	18.387	4.8385
								16	25.217	5.66633	13	31.049	6.28751	34	20.962	5.1662	22	21.68	5.25394	20	13.525	4.14977	12	26.62	5.82182	18	19.132	4.93555	12	25.208	5.66532	16	21.249	5.20145
								16	36.723	6.83792	13	35.147	6.68959	34	23.011	5.41281	22	20.857	5.15325	20	25.091	5.65215	12	25.835	5.73534	18	20.308	5.08497	12	20.504	5.10945	16	19.641	5.00077
								16	30.419	6.2234	13	29.158	6.09304	34	20.962	5.1662	22	23.758	5.49997	20	28.501	6.024	12	17.642	4.73946	18	19.484	4.98074	12	20.621	5.12401	16	22.189	5.31525
								16	24.429	5.57709	13	30.891	6.27149	34	25.217	5.66633	22	34.147	6.59373	20	22.738	5.38061	12	28.148	5.98658	18	27.874	5.95737	12	22.542	5.35737	16	20.543	5.11431
								16	14.658	4.32009	13	27.739	5.94293	34	21.75	5.26241	22	18.387	4.8385	20	17.877	4.77092	12	11.683	3.85685	18	23.836	5.50899	12	19.053	4.92535	16	26.541	5.81318
								16	26.794	5.84082	13	27.109	5.87505	34	21.12	5.18564	22	20.072	5.05534	20	21.249	5.20145	12	20.504	5.10945	18	26.776	5.83886	12	30.03	6.18348	16	22.934	5.40375
								16	7.408	3.07118	13	40.348	7.16747	34	18.44	4.84547	22	24.895	5.63004	20	19.406	4.97076	12	18.191	4.81264	18	27.012	5.86453	12	25.326	5.67856	16	23.875	5.51349
								16	19.859	5.02845	13	12.451	3.9816	34	26.163	5.77163	22	22.385	5.33868	20	20.386	5.09473	12	21.837	5.27292	18	17.877	4.77092	12	24.306	5.56304	16	19.798	5.02072
								16	27.424	5.90909	13	21.435	5.22416	34	21.12	5.18564	22	29.599	6.13894	20	31.794	6.3625	12	18.857	4.89995	18	21.288	5.20622	12	19.955	5.04058	16	23.444	5.4635
								16	12.609	4.00678	13	20.647	5.12724	34	24.902	5.63083	22	26.463	5.80463	20	27.247	5.88999	12	26.345	5.79167	18	28.58	6.03234	12	23.64	5.48629	16	21.131	5.18699
								16	39.087	7.05458	13	24.429	5.57709	34	20.332	5.08798	22	17.759	4.75515	20	22.582	5.36212	12	20.151	5.06528	18	12.036	3.91468	12	19.367	4.96577	16	25.012	5.64325
								16	31.522	6.33522	13	20.174	5.06817	34	19.701	5.0084	22	22.307	5.32937	20	28.031	5.97413	12	15.76	4.47954	18	27.521	5.91953	12	15.25	4.40646	16	19.014	4.9203
								16	5.201	2.57335	13	30.261	6.20721	34	23.326	5.44973	22	29.168	6.09408	20	17.171	4.67577	12	23.483	5.46804	18	36.93	6.85717	12	24.385	5.57207	16	14.78	4.33803
								16	23.641	5.48641	13	31.207	6.30349	34	14.027	4.22608	22	22.974	5.40846	20	22.817	5.38994	12	24.542	5.58998	18	35.44	6.71741	12	10.585	3.67114	16	24.424	5.57652
								16	33.728	6.55315	13	27.109	5.87505	34	24.587	5.5951	22	27.717	5.94057	20	22.699	5.37599	12	18.151	4.80735	18	11.957	3.90181	12	20.112	5.06037
								16	11.505	3.82735	13	31.995	6.38258	34	49.016	7.89994	22	26.816	5.84322	20	11.918	3.89544	12	20.621	5.12401	18	16.74	4.61671	12	26.11	5.76579	19	24.306	5.56304
								16	29.63	6.14216	13	26.321	5.78904	34	22.223	5.31932	22	26.227	5.77869	20	21.837	5.27292	12	30.109	6.1916	18	25.169	5.66093	12	21.405	5.22051	19	28.344	6.00739
								16	21.75	5.26241	13	26.163	5.77163	34	32.152	6.39822	22	13.682	4.17378	20	19.602	4.9958	12	26.11	5.76579	18	5.881	2.73641	12	22.425	5.34344	19	18.7	4.87951
								16	39.875	7.12534	13	32.625	6.44511	34	14.185	4.24981	22	24.189	5.54963	20	26.776	5.83886	12	38.498	7.00123	18	25.718	5.72234	12	20.857	5.15325	19	22.699	5.37599
								16	25.06	5.64866	13	37.984	6.95433	34	12.136	3.93091	22	15.015	4.37238	20	25.757	5.72668				18	23.875	5.51349	12	18.857	4.89995	19	19.994	5.04551
								16	36.408	6.80853	13	38.141	6.96869	34	29.473	6.12586	22	25.326	5.67856	20	21.915	5.28233	20	20.857	5.15325	18	23.091	5.42221	12	16.074	4.52394	19	23.718	5.49533
								16	43.658	7.45568	13	35.462	6.7195	34	12.294	3.95641	22	30.736	6.25574	20	24.032	5.53159	20	24.855	5.62551	18	24.934	5.63444	12	17.015	4.65448	19	22.033	5.29654
								16	31.207	6.30349	13	32.783	6.4607	34	29.63	6.14216	22	6.312	2.83491	20	26.227	5.77869	20	22.699	5.37599	18	7.566	3.10376	12	13.761	4.18582	19	20.033	5.05043
								16	12.451	3.9816	13	19.701	5.0084	34	30.734	6.25554	22	29.756	6.1552	20	30.462	6.22779	20	23.326	5.44973	18	31.246	6.30743	12	21.092	5.1822	19	23.483	5.46804
								16	37.353	6.89633	13	32.467	6.42948	34	23.326	5.44973	22	29.325	6.11046	20	24.385	5.57207	20	8.272	3.24534	18	29.403	6.11858	12	24.934	5.63444	19	23.601	5.48176
								16	35.935	6.76416	13	16.076	4.52422	34	12.924	4.05652	22	10.35	3.63016	20	20.778	5.14348	20	27.952	5.9657	18	14.153	4.24502	12	27.364	5.90262	19	26.463	5.80463
								16	30.103	6.19099	13	10.087	3.58374	34	15.603	4.45717	22	24.738	5.61225	20	9.448	3.46837	20	27.364	5.90262	18	15.446	4.43469	12	22.229	5.32004	19	20.072	5.05534
								16	38.299	6.98311	13	34.359	6.61417	34	26.478	5.80628	22	24.777	5.61668	20	18.661	4.87442	20	29.089	6.08582	18	21.797	5.26809	12	22.974	5.40846	19	19.759	5.01577
								16	29.946	6.17482	13	30.891	6.27149	34	23.484	5.46816	22	24.463	5.58097	20	17.681	4.7447	20	9.174	3.4177	18	21.915	5.28233	12	21.758	5.26338	19	23.13	5.42679
								16	25.375	5.68405	13	14.973	4.36626	34	30.103	6.19099	22	10.311	3.62331	20	20.229	5.07507	20	26.345	5.79167	18	23.326	5.44973	12	17.211	4.68121	19	25.875	5.73978
								16	23.326	5.44973	13	16.707	4.61216	34	18.755	4.88668	22	23.444	5.4635	20	16.74	4.61671	20	28.109	5.98243	18	20.033	5.05043	12	22.974	5.40846	19	6.39	2.85237
								16	27.739	5.94293	13	15.761	4.47968	34	8.826	3.35225	22	13.565	4.1559	20	24.032	5.53159	20	24.699	5.60783	18	28.266	5.99912	12	18.779	4.8898	19	19.837	5.02566
								16	36.565	6.8232	13	32.783	6.4607	34	17.652	4.7408	22	25.796	5.73101	20	28.501	6.024	20	27.756	5.94475	18	22.934	5.40375	12	18.504	4.85387	19	24.032	5.53159
								16	28.37	6.01014	13	34.516	6.62926	34	18.125	4.8039	22	17.72	4.74993	20	19.445	4.97576	20	32.03	6.38607	18	19.484	4.98074	12	21.484	5.23013	19	21.915	5.28233
								16	34.516	6.62926	13	38.929	7.04031	34	29.788	6.15851	22	14.035	4.22728	20	24.071	5.53608	20	30.893	6.2717	18	25.287	5.67419	12	21.013	5.17248	19	22.464	5.34809
								16	26.005	5.75418	13	20.804	5.1467	34	15.603	4.45717	22	30.462	6.22779	20	24.071	5.53608	20	26.894	5.85171	18	25.718	5.72234	12	17.955	4.78132	19	22.15	5.31058
								16	28.212	5.99338	13	14.5	4.29674	34	28.685	6.04342	22	23.444	5.4635	20	24.346	5.56761	20	26.541	5.81318	18	26.659	5.82609	12	14.937	4.36101	19	22.542	5.35737
								16	24.114	5.54102	13	39.717	7.11121	34	27.424	5.90909	22	27.364	5.90262	20	13.682	4.17378	20	27.56	5.92372	18	16.387	4.56778	12	16.583	4.59501	19	25.835	5.73534
								16	25.375	5.68405	13	38.772	7.0261	34	15.761	4.47968	22	21.092	5.1822	20	10.703	3.69154	20	24.855	5.62551	18	29.442	6.12264	12	11.212	3.7783	19	24.346	5.56761
								16	29.788	6.15851	13	18.44	4.84547	34	24.429	5.57709	22	15.015	4.37238	20	23.679	5.49081	20	25.914	5.7441	18	16.975	4.649	12	20.386	5.09473	19	19.994	5.04551
								16	39.245	7.06882	13	29.158	6.09304	34	23.957	5.52295	22	19.014	4.9203	20	21.523	5.23488	20	30.109	6.1916	18	27.208	5.88577	12	17.524	4.72358	19	18.857	4.89995
								16	32.467	6.42948	13	30.734	6.25554	34	17.81	4.76197	22	23.326	5.44973	20	18.622	4.86932	20	24.032	5.53159	18	21.366	5.21575	12	12.82	4.04016	19	15.682	4.46844
								16	28.212	5.99338	13	33.886	6.56849	34	25.217	5.66633	22	27.796	5.94903	20	29.325	6.11046	20	31.089	6.29156	18	24.15	5.54515	12	19.21	4.9456	19	23.797	5.50448
								16	17.652	4.7408	13	31.207	6.30349	34	37.511	6.9109	22	21.719	5.25866	20	25.208	5.66532	20	29.481	6.12669	18	12.898	4.05244	12	19.68	5.00573	19	22.621	5.36674
								16	33.886	6.56849	13	33.255	6.50704	34	17.652	4.7408	22	23.758	5.49997	20	22.464	5.34809	20	28.933	6.06948	18	21.641	5.24921	12	22.229	5.32004	19	23.562	5.47723
								16	23.641	5.48641	13	46.337	7.68102	34	29.63	6.14216	22	10.075	3.5816	20	20.464	5.10447	20	13.447	4.13778				12	17.093	4.66513	19	15.133	4.38953
								16	29.315	6.10942	13	18.598	4.86618	34	19.228	4.94791	22	28.658	6.04057	20	23.444	5.4635	20	27.364	5.90262	13	23.287	5.44517	12	26.306	5.78739	19	22.385	5.33868
								16	30.419	6.2234	13	36.408	6.80853	34	40.506	7.18149	22	27.913	5.96154	20	10.781	3.70497	20	25.287	5.67419	13	23.405	5.45895	12	21.131	5.18699	19	24.62	5.59885
								16	32.783	6.4607	13	17.337	4.69831	34	31.049	6.28751	22	13.094	4.08311	20	16.074	4.52394	20	17.015	4.65448	13	25.914	5.7441	12	20.504	5.10945	19	16.622	4.60041
								16	29.473	6.12586	13	35.62	6.73445	34	8.984	3.38213	22	25.875	5.73978	20	29.168	6.09408	20	28.815	6.05709	13	34.029	6.58233	12	18.465	4.84875	19	22.464	5.34809
								16	23.641	5.48641	13	29.158	6.09304	34	26.794	5.84082	22	10.86	3.71852	20	31.128	6.29551	20	21.327	5.21099	13	28.541	6.02823	12	6.233	2.81711	19	26.071	5.76148
								16	23.326	5.44973	13	31.364	6.31933	34	28.527	6.02675	22	23.444	5.4635	20	27.129	5.87722	20	26.972	5.86019	13	25.404	5.6873	12	14.858	4.34946	19	23.483	5.46804
								16	29	6.07651	13	37.826	6.93985	34	29.788	6.15851	22	30.109	6.1916	20	17.132	4.67045	20	28.58	6.03234	13	14.662	4.32068	12	17.563	4.72884	19	25.404	5.6873
								16	22.538	5.35689	13	34.201	6.59894	34	25.375	5.68405	22	12.388	3.97151	20	17.132	4.67045	20	24.385	5.57207	13	27.717	5.94057	12	19.641	5.00077	19	20.504	5.10945
								16	20.174	5.06817	13	31.837	6.3668	34	28.842	6.05993	22	20.935	5.16287	20	29.56	6.1349	20	17.995	4.78664	13	16.309	4.55689	12	18.543	4.85898	19	23.64	5.48629
								16	31.364	6.31933	13	11.505	3.82735	34	20.174	5.06817	22	27.168	5.88144	20	24.659	5.60329	20	31.363	6.31923	13	21.209	5.19655	12	20.974	5.16768	19	26.031	5.75706
								16	26.005	5.75418	13	21.592	5.24326	34	23.011	5.41281	22	26.659	5.82609	20	23.483	5.46804	20	28.384	6.01162	13	22.738	5.38061	12	18.818	4.89488	19	14.427	4.28591
								16	20.962	5.1662	13	24.902	5.63083	34	26.951	5.85791	22	18.504	4.85387	20	26.267	5.78309	20	28.423	6.01575	13	12.545	3.9966	12	17.485	4.71833	19	28.541	6.02823
								16	25.06	5.64866	13	15.288	4.41195	34	20.016	5.04828				20	18.504	4.85387	20	12.781	4.03401	13	22.425	5.34344	12	28.972	6.07357	19	20.974	5.16768
								16	28.212	5.99338	13	20.962	5.1662	34	27.897	5.95983	21	22.778	5.38534	20	29.521	6.13085	20	26.149	5.77009	13	15.015	4.37238	12	24.895	5.63004	19	23.287	5.44517
								16	16.076	4.52422	13	36.25	6.79374	34	28.527	6.02675	21	26.11	5.76579	20	23.522	5.47258	20	29.56	6.1349	13	21.405	5.22051	12	21.209	5.19655	19	22.425	5.34344
								16	26.005	5.75418	13	18.755	4.88668	34	24.114	5.54102	21	27.717	5.94057	20	27.443	5.91113	20	25.6	5.7092	13	11.761	3.8697	12	13.055	4.07703	19	22.189	5.31525
								16	28.527	6.02675	13	30.103	6.19099	34	32.467	6.42948	21	22.974	5.40846	20	12.467	3.98415	20	27.756	5.94475	13	9.879	3.54659	12	22.582	5.36212	19	15.407	4.42909
								16	32.94	6.47615	13	34.359	6.61417	34	26.321	5.78904	21	21.837	5.27292	20	23.405	5.45895	20	24.385	5.57207	13	19.876	5.0306	12	22.817	5.38994	19	31.873	6.3704
								16	10.087	3.58374	13	28.527	6.02675	34	32.94	6.47615	21	24.228	5.5541	20	28.541	6.02823	20	23.954	5.52261	13	15.799	4.48508	12	15.878	4.49628	19	12.271	3.95271
								16	7.408	3.07118	13	30.734	6.25554	34	29.63	6.14216	21	15.29	4.41224	20	27.56	5.92372	20	7.331	3.05518	13	9.958	3.56075	12	21.092	5.1822	19	23.287	5.44517
								16	21.75	5.26241	13	12.924	4.05652	34	24.272	5.55914	21	22.895	5.39915	20	25.208	5.66532	20	24.346	5.56761	13	13.408	4.13178	12	13.996	4.22141	19	24.346	5.56761
								16	34.201	6.59894	13	29.63	6.14216	34	24.587	5.5951	21	18.151	4.80735	20	12.271	3.95271	20	27.639	5.93221	13	15.015	4.37238	12	25.208	5.66532	19	22.189	5.31525
								16	22.853	5.3942	13	24.587	5.5951	34	13.239	4.10566	21	18.74	4.88472	20	20.19	5.07018	20	12.545	3.9966	13	17.289	4.69181	12	25.287	5.67419	19	22.738	5.38061
								16	13.239	4.10566	13	33.886	6.56849	34	18.44	4.84547	21	15.094	4.38387	20	25.169	5.66093	20	26.345	5.79167	13	23.797	5.50448	12	25.443	5.69166	19	24.463	5.58097
								16	28.37	6.01014	13	33.571	6.53788	34	35.462	6.7195	21	8.978	3.381	20	35.244	6.69881	20	13.486	4.14378	13	22.464	5.34809	12	19.014	4.9203	19	34.421	6.62013
								16	29.63	6.14216	13	37.353	6.89633	34	29.158	6.09304	21	22.934	5.40375	20	26.071	5.76148	20	26.659	5.82609	13	21.876	5.27763	12	18.308	4.82809	19	22.307	5.32937
								16	27.266	5.89204	13	15.919	4.50208	34	26.478	5.80628	21	27.247	5.88999	20	30.775	6.25971	20	29.952	6.17544	13	13.447	4.13778	12	25.208	5.66532	19	26.188	5.77439
								16	21.277	5.20487	13	34.201	6.59894	34	22.38	5.33808	21	23.64	5.48629	20	32.265	6.40945	20	24.11	5.54056	13	21.876	5.27763	12	20.151	5.06528	19	18.74	4.88472
								16	27.109	5.87505	13	10.56	3.6668	34	20.174	5.06817	21	17.015	4.65448	20	21.484	5.23013	20	23.13	5.42679	13	15.603	4.45717	12	20.974	5.16768	19	11.761	3.8697
								16	26.005	5.75418	13	45.391	7.60221	34	33.255	6.50704	21	18.7	4.87951	20	26.384	5.79596	20	33.245	6.50606	13	19.21	4.9456	12	19.367	4.96577	19	16.622	4.60041
								16	15.761	4.47968	13	26.478	5.80628	34	20.489	5.10758	21	20.817	5.1483	20	7.174	3.02229	20	29.285	6.10629	13	19.798	5.02072	12	21.445	5.22538	19	21.797	5.26809
								16	36.881	6.85262	13	32.31	6.41392	34	31.837	6.3668	21	20.268	5.07996	20	22.385	5.33868	20	32.186	6.4016	13	14.937	4.36101	12	25.6	5.7092	19	7.018	2.98925
								16	41.294	7.25101	13	24.902	5.63083	34	29.946	6.17482	21	17.838	4.76572	20	20.661	5.12898	20	30.971	6.27961	13	22.582	5.36212	12	23.679	5.49081	19	24.855	5.62551
								16	17.022	4.65544	13	29.315	6.10942	34	31.679	6.35098	21	26.071	5.76148	20	23.091	5.42221	20	20.974	5.16768	13	22.778	5.38534	12	20.347	5.08985	19	19.837	5.02566
								16	34.044	6.58378	13	27.582	5.92609	34	31.522	6.33522	21	26.267	5.78309	20	19.406	4.97076	20	18.269	4.82295	13	21.719	5.25866	12	20.386	5.09473	19	23.914	5.51799
								16	18.913	4.90722	13	30.891	6.27149	34	38.614	7.01177	21	18.543	4.85898	20	20.464	5.10447	20	28.972	6.07357	13	23.091	5.42221	12	14.035	4.22728	19	17.289	4.69181
								16	27.266	5.89204	13	31.049	6.28751	34	35.304	6.70451	21	18.818	4.89488	20	18.073	4.79701	20	18.936	4.9102	13	29.089	6.08582	12	13.525	4.14977	19	16.583	4.59501
								16	26.478	5.80628	13	20.332	5.08798	34	23.169	5.43136	21	21.993	5.29173	20	22.895	5.39915	20	26.188	5.77439	13	24.189	5.54963	12	8.782	3.34389	19	25.287	5.67419
								16	29.473	6.12586	13	23.011	5.41281	34	23.169	5.43136	21	25.679	5.718	20	17.015	4.65448	20	26.227	5.77869	13	13.917	4.20947	12	18.073	4.79701	19	20.857	5.15325
								16	29.473	6.12586	13	22.538	5.35689	34	26.636	5.82357	21	21.053	5.1774	20	14.388	4.28011	20	26.541	5.81318	13	19.759	5.01577	12	20.386	5.09473	19	25.639	5.71354
								16	13.554	4.15421	13	28.842	6.05993	34	27.266	5.89204	21	23.679	5.49081	20	29.207	6.09816	20	23.366	5.4544	13	21.053	5.1774	12	18.269	4.82295	19	20.425	5.0996
								16	18.755	4.88668	13	28.527	6.02675	34	24.587	5.5951	21	28.07	5.97828	20	29.246	6.10223	20	37.557	6.91513	13	10.703	3.69154	12	31.206	6.30339	19	19.21	4.9456
								16	32.625	6.44511	13	31.679	6.35098	34	27.109	5.87505	21	19.171	4.94057	20	28.541	6.02823	20	28.776	6.05299	13	26.58	5.81745	12	26.071	5.76148	19	27.835	5.9532
								16	25.69	5.71922	13	30.103	6.19099	34	30.261	6.20721	21	17.485	4.71833	20	17.642	4.73946	20	32.422	6.42503	13	22.425	5.34344	12	26.227	5.77869	19	21.837	5.27292
								16	25.533	5.70172	13	33.886	6.56849	34	36.092	6.77892	21	10.193	3.60252	20	17.289	4.69181	20	24.463	5.58097	13	18.112	4.80218	12	22.856	5.39455	19	31.363	6.31923
								16	26.794	5.84082	13	21.592	5.24326	34	22.38	5.33808	21	26.894	5.85171	20	28.109	5.98243	20	9.252	3.4322	13	9.213	3.42496	12	16.505	4.58419	19	14.741	4.3323
								16	27.582	5.92609	13	27.897	5.95983	34	25.69	5.71922	21	25.561	5.70485	20	26.502	5.80891	20	28.384	6.01162	13	20.19	5.07018	12	20.072	5.05534	19	18.818	4.89488
								16	32.625	6.44511	13	32.467	6.42948	34	26.951	5.85791	21	25.522	5.70049	20	26.737	5.8346	20	25.208	5.66532	13	7.958	3.18315	12	21.523	5.23488	19	25.522	5.70049
								16	30.734	6.25554	13	25.217	5.66633	34	23.169	5.43136	21	24.424	5.57652	20	30.226	6.20362	20	16.309	4.55689	13	9.448	3.46837	12	15.682	4.46844	19	21.68	5.25394
								16	11.033	3.74802	13	31.364	6.31933	34	24.114	5.54102	21	16.858	4.63296	20	29.521	6.13085	20	25.914	5.7441	13	18.23	4.8178	12	13.525	4.14977	19	22.229	5.32004
								16	21.592	5.24326	13	16.391	4.56833	34	31.207	6.30349	21	25.13	5.65655	20	20.543	5.11431	20	22.15	5.31058	13	22.033	5.29654	12	8.703	3.32881	19	21.249	5.20145
								16	30.261	6.20721				34	21.75	5.26241	21	14.858	4.34946	20	11.408	3.81118	20	13.878	4.20357	13	20.112	5.06037	12	12.584	4.0028	19	20.19	5.07018
								16	31.679	6.35098	10	27.424	5.90909	34	22.696	5.37563	21	33.049	6.48686	20	22.542	5.35737	20	35.088	6.68397	13	23.326	5.44973	12	6.351	2.84365	19	17.681	4.7447
								16	31.995	6.38258	10	27.424	5.90909	34	29.473	6.12586	21	27.482	5.91533	20	26.306	5.78739	20	24.816	5.6211	13	10.428	3.64381	12	25.208	5.66532	19	21.131	5.18699
								16	26.163	5.77163	10	32.152	6.39822	34	23.641	5.48641	21	27.678	5.93639	20	23.248	5.44061	20	11.683	3.85685	13	9.409	3.4612	12	19.484	4.98074	19	28.462	6.01988
								16	20.332	5.08798	10	31.522	6.33522	34	23.799	5.50471	21	22.346	5.33402	20	30.03	6.18348	20	15.956	4.50731	13	23.914	5.51799	12	14.035	4.22728	19	21.013	5.17248
								16	29.63	6.14216	10	22.538	5.35689	34	19.386	4.9682	21	18.426	4.84363	20	24.424	5.57652	20	26.502	5.80891	13	13.016	4.07093	12	20.935	5.16287	19	26.776	5.83886
								16	29.788	6.15851	10	26.478	5.80628	34	9.457	3.47002	21	20.621	5.12401	20	28.972	6.07357	20	21.68	5.25394	13	25.208	5.66532	12	23.522	5.47258	19	20.425	5.0996
								16	25.533	5.70172	10	31.364	6.31933	34	25.217	5.66633	21	24.424	5.57652	20	26.267	5.78309	20	24.542	5.58998	13	17.289	4.69181	12	23.601	5.48176	19	20.386	5.09473
								16	27.424	5.90909	10	30.891	6.27149	34	10.402	3.63926	21	21.053	5.1774	20	17.955	4.78132	20	11.526	3.83084	13	18.975	4.91525	12	25.13	5.65655	19	24.973	5.63885
								16	40.663	7.1954	10	31.049	6.28751	34	16.234	4.5464	21	26.267	5.78309	20	19.563	4.99083	20	26.306	5.78739	13	17.995	4.78664	12	24.228	5.5541	19	20.935	5.16287
								16	19.544	4.98841	10	29	6.07651	34	11.19	3.77459	21	15.799	4.48508	20	24.503	5.58553	20	24.855	5.62551	13	8.35	3.26061	12	26.502	5.80891	19	25.835	5.73534
								16	29.158	6.09304	10	25.533	5.70172	34	27.897	5.95983	21	23.483	5.46804	20	27.639	5.93221	20	35.715	6.74342	13	10.781	3.70497	12	26.227	5.77869	19	24.463	5.58097
								16	28.842	6.05993	10	25.69	5.71922	34	27.739	5.94293	21	24.62	5.59885	20	26.62	5.82182	20	24.62	5.59885	13	11.683	3.85685	12	24.542	5.58998	19	19.994	5.04551
								16	20.962	5.1662	10	30.734	6.25554	34	23.011	5.41281	21	19.367	4.96577	20	25.287	5.67419	20	8.821	3.35131	13	12.859	4.04631	12	20.7	5.13382	19	27.482	5.91533
								16	20.489	5.10758	10	27.739	5.94293	34	23.326	5.44973	21	26.188	5.77439	20	25.639	5.71354	20	15.838	4.49061	13	6.743	2.93009	12	21.758	5.26338	19	20.229	5.07507
								16	34.201	6.59894	10	41.451	7.26478	34	24.272	5.55914	21	25.875	5.73978	20	27.443	5.91113	20	24.228	5.5541	13	9.605	3.49707	12	21.797	5.26809	19	18.661	4.87442
								16	28.054	5.97658	10	21.435	5.22416	34	21.277	5.20487	21	18.936	4.9102	20	21.993	5.29173	20	18.191	4.81264	13	17.838	4.76572	12	18.387	4.8385	19	23.13	5.42679
								16	20.804	5.1467	10	23.484	5.46816	34	18.125	4.8039	21	20.974	5.16768	20	31.912	6.37429	20	31.128	6.29551	13	13.8	4.19174	12	21.327	5.21099	19	17.877	4.77092
								16	15.603	4.45717	10	22.38	5.33808	34	14.658	4.32009	21	27.051	5.86877	20	32.069	6.38995	20	13.878	4.20357	13	21.915	5.28233	12	22.934	5.40375	19	19.72	5.01082
								16	30.576	6.23944	10	29.158	6.09304	34	12.451	3.9816	21	22.15	5.31058	20	27.56	5.92372	20	16.819	4.62759	13	23.052	5.41763	12	12.192	3.93997	19	24.581	5.59442
								16	30.261	6.20721	10	31.837	6.3668	34	24.902	5.63083	21	28.541	6.02823	20	41.282	7.24996	20	28.854	6.06119	13	19.367	4.96577	12	22.895	5.39915	19	20.268	5.07996
								16	28.685	6.04342	10	26.951	5.85791	34	21.12	5.18564	21	22.582	5.36212	20	55.356	8.39532	20	28.776	6.05299	13	18.23	4.8178	12	20.974	5.16768	19	7.527	3.09575
								16	15.603	4.45717	10	23.169	5.43136	34	20.489	5.10758	21	25.483	5.69614	20	24.699	5.60783	20	24.659	5.60329	13	21.053	5.1774	12	14.78	4.33803	19	25.051	5.64765
								16	25.533	5.70172	10	11.033	3.74802	34	23.326	5.44973	21	19.406	4.97076	20	24.62	5.59885	20	28.541	6.02823	13	21.641	5.24921	12	10.977	3.7385	19	26.737	5.8346
								16	33.886	6.56849	10	38.141	6.96869	34	37.511	6.9109	21	21.288	5.20622	20	30.148	6.19561	20	21.797	5.26809	13	5.645	2.68094	12	20.857	5.15325	19	5.097	2.54749
								16	25.848	5.73678	10	34.201	6.59894	34	18.755	4.88668	21	23.562	5.47723	20	20.229	5.07507	20	32.696	6.45212	13	11.487	3.82436	12	10.86	3.71852	19	16.466	4.57877
								16	17.022	4.65544	10	36.723	6.83792	34	26.636	5.82357	21	21.641	5.24921	20	7.174	3.02229	20	16.191	4.54038	13	24.346	5.56761	12	23.052	5.41763	19	13.486	4.14378
								16	21.75	5.26241	10	17.022	4.65544	34	12.609	4.00678	21	16.074	4.52394	20	23.483	5.46804	20	30.109	6.1916	13	18.818	4.89488	12	18.896	4.90501	19	17.407	4.70779
								16	21.435	5.22416	10	35.935	6.76416	34	30.419	6.2234	21	20.425	5.0996	20	19.602	4.9958	20	31.873	6.3704	13	9.448	3.46837	12	10.86	3.71852	19	29.285	6.10629
								16	25.533	5.70172	10	32.94	6.47615	34	26.163	5.77163	21	24.424	5.57652	20	25.679	5.718	20	14.858	4.34946	13	5.489	2.64364	12	16.309	4.55689	19	22.189	5.31525
								16	31.364	6.31933	10	33.571	6.53788	34	23.641	5.48641	21	23.914	5.51799	20	22.072	5.30122	20	20.817	5.1483	13	16.819	4.62759	12	29.481	6.12669	19	24.463	5.58097
								16	28.212	5.99338	10	44.603	7.53593	34	24.429	5.57709	21	28.619	6.03646	20	26.071	5.76148	20	22.817	5.38994	13	24.463	5.58097				19	26.188	5.77439
								16	34.674	6.64442	10	26.636	5.82357	34	33.571	6.53788	21	27.012	5.86453	20	25.561	5.70485	20	27.521	5.91953	13	30.109	6.1916	9	20.464	5.10447	19	27.051	5.86877
								16	14.027	4.22608	10	24.587	5.5951	34	28.685	6.04342	21	23.522	5.47258	20	9.801	3.53257	20	26.698	5.83035	13	14.976	4.3667	9	23.13	5.42679	19	20.308	5.08497
								16	31.522	6.33522	10	32.152	6.39822	34	13.397	4.13008	21	21.797	5.26809	20	26.071	5.76148	20	21.641	5.24921	13	26.384	5.79596	9	21.405	5.22051	19	28.227	5.99498
								16	22.223	5.31932	10	24.587	5.5951	34	23.011	5.41281	21	22.934	5.40375	20	24.267	5.55857	20	27.443	5.91113	13	13.643	4.16783	9	24.738	5.61225	19	22.856	5.39455
								16	29.473	6.12586	10	26.794	5.84082	34	29.63	6.14216	21	19.798	5.02072	20	25.522	5.70049	20	25.13	5.65655	13	23.287	5.44517	9	21.641	5.24921	19	19.249	4.95061
								16	27.897	5.95983	10	30.261	6.20721	34	22.38	5.33808	21	27.09	5.87299	20	26.776	5.83886	20	20.935	5.16287	13	20.112	5.06037	9	26.306	5.78739	19	30.109	6.1916
								16	25.217	5.66633	10	30.261	6.20721	34	22.853	5.3942	21	21.523	5.23488	20	20.935	5.16287	20	24.738	5.61225	13	19.68	5.00573	9	22.738	5.38061	19	29.207	6.09816
								16	23.011	5.41281	10	26.005	5.75418	34	16.864	4.63378	21	26.737	5.8346	20	22.66	5.37137	20	23.875	5.51349	13	12.232	3.94642	9	23.758	5.49997	19	19.21	4.9456
								16	27.897	5.95983	10	31.995	6.38258	34	25.69	5.71922	21	22.582	5.36212	20	31.638	6.34687	20	22.229	5.32004	13	35.754	6.7471	9	20.817	5.1483	19	27.639	5.93221
								16	34.674	6.64442	10	26.794	5.84082	34	25.69	5.71922	21	18.622	4.86932				20	23.013	5.41305	13	30.305	6.21172	9	19.328	4.96076	19	30.462	6.22779
								16	28.054	5.97658	10	28.685	6.04342	34	28.37	6.01014	21	19.406	4.97076	15	27.208	5.88577	20	30.305	6.21172	13	13.29	4.11356	9	16.819	4.62759	19	28.933	6.06948
								16	25.69	5.71922	10	31.522	6.33522	34	20.174	5.06817	21	18.387	4.8385	15	27.286	5.8942	20	30.501	6.23178	13	31.206	6.30339	9	20.464	5.10447	19	32.108	6.39384
								16	27.897	5.95983	10	22.223	5.31932	34	22.538	5.35689	21	17.603	4.73422	15	19.406	4.97076	20	21.758	5.26338	13	37.087	6.87173	9	26.149	5.77009	19	5.371	2.61507
								16	25.06	5.64866	10	26.636	5.82357	34	30.261	6.20721	21	20.464	5.10447	15	28.501	6.024	20	24.346	5.56761	13	6.586	2.89578	9	21.484	5.23013	19	22.738	5.38061
								16	31.049	6.28751	10	33.098	6.49166	34	25.848	5.73678	21	28.501	6.024	15	21.758	5.26338	20	26.502	5.80891	13	26.384	5.79596	9	21.954	5.28703	19	16.387	4.56778
								16	31.364	6.31933	10	16.707	4.61216	34	21.12	5.18564	21	20.778	5.14348	15	22.66	5.37137	20	19.524	4.98585	13	25.835	5.73534	9	22.817	5.38994
								16	36.723	6.83792	10	13.239	4.10566	34	29.946	6.17482	21	24.306	5.56304	15	20.504	5.10945	20	13.604	4.16187	13	25.326	5.67856	9	18.308	4.82809	21	26.423	5.80024
								16	26.163	5.77163	10	29.788	6.15851	34	22.065	5.30038	21	32.186	6.4016	15	24.659	5.60329	20	18.896	4.90501	13	30.658	6.2478	9	22.738	5.38061	21	23.287	5.44517
								16	32.467	6.42948	10	13.87	4.20236	34	33.413	6.52248	21	27.09	5.87299	15	11.722	3.86328	20	11.722	3.86328	13	22.307	5.32937	9	22.542	5.35737	21	31.206	6.30339
								16	25.848	5.73678	10	27.582	5.92609	34	36.092	6.77892	21	20.778	5.14348	15	25.718	5.72234	20	19.445	4.97576	13	24.463	5.58097	9	16.701	4.61133	21	27.717	5.94057
								16	17.652	4.7408	10	29.315	6.10942	34	21.592	5.24326	21	22.856	5.39455	15	21.641	5.24921	20	21.719	5.25866	13	19.367	4.96577	9	19.641	5.00077	21	28.384	6.01162
								16	28.527	6.02675	10	24.587	5.5951	34	19.071	4.92767	21	18.975	4.91525	15	22.425	5.34344	20	22.778	5.38534	13	19.524	4.98585	9	6.116	2.79054	21	30.579	6.23974
								16	26.478	5.80628	10	25.848	5.73678	34	21.12	5.18564	21	15.407	4.42909	15	9.84	3.53959	20	8.194	3.23	13	21.405	5.22051	9	21.131	5.18699	21	23.914	5.51799
								16	19.544	4.98841	10	14.815	4.34316	34	22.223	5.31932	21	19.484	4.98074	15	25.679	5.718	20	23.522	5.47258	13	17.799	4.7605	9	29.364	6.11452	21	8.115	3.2144
								16	25.217	5.66633	10	36.723	6.83792	34	32.31	6.41392	21	24.032	5.53159	15	13.173	4.09541	20	17.681	4.7447	13	17.328	4.69709	9	25.13	5.65655	21	29.442	6.12264
								16	26.636	5.82357	10	28.685	6.04342	34	27.739	5.94293	21	34.97	6.67272	15	25.169	5.66093	20	22.582	5.36212	13	23.836	5.50899	9	22.111	5.3059	21	17.211	4.68121
								16	30.261	6.20721	10	38.929	7.04031	34	14.185	4.24981	21	19.916	5.03566	15	21.053	5.1774	20	21.837	5.27292	13	25.561	5.70485	9	21.209	5.19655	21	18.465	4.84875
								16	31.679	6.35098	10	27.266	5.89204	34	29.473	6.12586	21	24.306	5.56304	15	24.973	5.63885	20	22.738	5.38061	13	17.171	4.67577	9	29.599	6.13894	21	18.622	4.86932
								16	21.75	5.26241	10	29	6.07651	34	30.261	6.20721	21	20.072	5.05534	15	20.896	5.15806	20	16.936	4.64366	13	18.112	4.80218	9	23.091	5.42221	21	24.934	5.63444
								16	26.321	5.78904	10	26.321	5.78904	34	19.544	4.98841	21	27.286	5.8942	15	38.773	7.02619	20	21.68	5.25394	13	21.837	5.27292	9	25.13	5.65655	21	15.799	4.48508
								16	18.755	4.88668	10	24.429	5.57709	34	21.435	5.22416	21	24.62	5.59885	15	24.346	5.56761	20	17.799	4.7605	13	20.072	5.05534	9	29.403	6.11858	21	24.032	5.53159
								16	27.266	5.89204	10	32.467	6.42948	34	25.375	5.68405	21	23.444	5.4635	15	28.619	6.03646	20	24.11	5.54056	13	22.464	5.34809	9	21.876	5.27763	21	19.876	5.0306
								16	23.169	5.43136	10	26.794	5.84082	34	29.63	6.14216	21	21.68	5.25394	15	23.875	5.51349	20	22.15	5.31058	13	22.817	5.38994	9	20.896	5.15806	21	18.034	4.79183
								16	14.5	4.29674	10	21.12	5.18564	34	31.049	6.28751	21	23.248	5.44061	15	28.07	5.97828	20	22.268	5.32471	13	21.915	5.28233	9	11.918	3.89544	21	29.717	6.15117
								16	33.571	6.53788	10	27.582	5.92609	34	25.217	5.66633	21	28.619	6.03646	15	20.935	5.16287	20	11.056	3.75192	13	21.68	5.25394	9	19.916	5.03566	21	21.249	5.20145
								16	29.63	6.14216	10	24.902	5.63083	34	16.864	4.63378	21	26.698	5.83035	15	18.7	4.87951	20	19.759	5.01577	13	22.974	5.40846	9	25.443	5.69166	21	21.601	5.24435
								16	18.44	4.84547	10	26.951	5.85791	34	25.69	5.71922	21	17.367	4.70238	15	10.742	3.69826	20	23.13	5.42679	13	16.113	4.52943	9	13.408	4.13178	21	22.934	5.40375
								16	31.522	6.33522	10	28.37	6.01014	34	21.75	5.26241	21	22.307	5.32937	15	23.758	5.49997	20	31.089	6.29156	13	21.68	5.25394	9	17.877	4.77092	21	25.326	5.67856
								16	27.266	5.89204	10	25.06	5.64866	34	27.424	5.90909	21	17.759	4.75515	15	28.344	6.00739	20	28.893	6.06529	13	16.23	4.54584	9	23.758	5.49997	21	29.717	6.15117
								16	31.207	6.30349	10	24.587	5.5951	34	26.005	5.75418	21	32.735	6.45597	15	21.405	5.22051	20	27.247	5.88999	13	23.914	5.51799	9	13.839	4.19766	21	22.778	5.38534
								16	39.717	7.11121	10	28.527	6.02675	34	19.071	4.92767	21	23.875	5.51349	15	24.973	5.63885	20	24.189	5.54963	13	11.918	3.89544	9	25.13	5.65655	21	24.346	5.56761
								16	20.804	5.1467	10	13.239	4.10566	34	24.272	5.55914	21	23.326	5.44973	15	24.816	5.6211	20	28.462	6.01988	13	28.541	6.02823	9	20.778	5.14348	21	26.149	5.77009
								16	17.022	4.65544	10	18.913	4.90722	34	26.794	5.84082	21	23.248	5.44061	15	9.919	3.55377	20	27.325	5.89841	13	9.801	3.53257	9	23.366	5.4544	21	14.741	4.3323
								16	23.169	5.43136	10	29.788	6.15851	34	31.207	6.30349	21	10.781	3.70497	15	31.99	6.38208	20	28.58	6.03234	13	21.758	5.26338	9	23.405	5.45895	21	24.855	5.62551
								16	28.212	5.99338	10	37.353	6.89633	34	32.31	6.41392	21	16.858	4.63296	15	25.992	5.75274	20	21.327	5.21099	13	27.325	5.89841	9	22.15	5.31058	21	24.699	5.60783
								16	40.506	7.18149	10	39.245	7.06882	34	17.022	4.65544	21	19.367	4.96577	15	12.506	3.99038	20	18.073	4.79701	13	24.306	5.56304	9	23.718	5.49533	21	17.093	4.66513
								16	39.875	7.12534	10	37.669	6.92544	34	31.522	6.33522	21	27.404	5.90693	15	18.034	4.79183	20	23.013	5.41305	13	11.448	3.81786	9	16.348	4.56234	21	12.114	3.92734
								16	28.37	6.01014	10	28.685	6.04342	34	33.098	6.49166	21	18.387	4.8385	15	23.052	5.41763	20	29.089	6.08582	13	17.054	4.65981	9	26.972	5.86019	21	26.894	5.85171
								16	28.37	6.01014	10	31.364	6.31933	34	30.891	6.27149	21	31.755	6.35859	15	21.68	5.25394	20	14.702	4.32657	13	28.658	6.04057	9	30.069	6.18749	21	20.896	5.15806
								16	31.522	6.33522	10	18.44	4.84547	34	14.027	4.22608	21	31.951	6.37819	15	12.075	3.92102	20	21.954	5.28703	13	22.111	5.3059	9	23.052	5.41763	21	26.659	5.82609
								16	21.435	5.22416	10	24.902	5.63083	34	25.375	5.68405	21	23.248	5.44061	15	28.933	6.06948	20	20.268	5.07996	13	18.818	4.89488	9	15.446	4.43469	21	11.879	3.88906
								16	31.679	6.35098	10	36.25	6.79374	34	17.179	4.67686	21	23.64	5.48629	15	21.013	5.17248	20	21.405	5.22051	13	11.644	3.8504	9	26.227	5.77869	21	25.287	5.67419
								16	25.533	5.70172	10	24.114	5.54102	34	16.549	4.5903	21	22.699	5.37599	15	18.543	4.85898	20	26.894	5.85171	13	19.837	5.02566	9	27.56	5.92372	21	15.603	4.45717
								16	28.37	6.01014	10	28.527	6.02675	34	18.598	4.86618	21	23.954	5.52261	15	9.135	3.41043	20	24.895	5.63004	13	14.388	4.28011	9	17.72	4.74993	21	29.403	6.11858
								16	23.641	5.48641	10	26.005	5.75418	34	25.848	5.73678	21	28.541	6.02823	15	18.7	4.87951	20	17.407	4.70779	13	22.346	5.33402	9	26.933	5.85595	21	16.897	4.63831
								16	29.315	6.10942	10	23.641	5.48641	34	31.364	6.31933	21	19.759	5.01577	15	9.801	3.53257	20	24.228	5.5541	13	20.778	5.14348	9	16.662	4.60594	21	26.306	5.78739
								16	12.451	3.9816	10	31.364	6.31933	34	22.853	5.3942	21	24.463	5.58097	15	23.209	5.43605	20	28.227	5.99498	13	11.095	3.75854	9	30.579	6.23974	21	20.19	5.07018
								16	30.891	6.27149	10	29.788	6.15851	34	29.946	6.17482	21	25.365	5.68293	15	24.777	5.61668	20	27.6	5.92802	13	22.582	5.36212	9	29.991	6.17946	21	26.423	5.80024
								16	29.158	6.09304	10	25.217	5.66633	34	23.169	5.43136	21	24.934	5.63444	15	21.053	5.1774	20	23.405	5.45895	13	21.327	5.21099	9	17.759	4.75515	21	16.387	4.56778
								16	29.315	6.10942	10	34.201	6.59894	34	22.696	5.37563	21	26.463	5.80463	15	17.72	4.74993	20	30.579	6.23974	13	15.094	4.38387	9	25.443	5.69166	21	30.579	6.23974
								16	20.804	5.1467	10	28.685	6.04342	34	21.12	5.18564	21	23.679	5.49081	15	21.484	5.23013	20	29.05	6.08174	13	27.521	5.91953	9	23.17	5.43148	21	7.057	2.99754
								16	19.386	4.9682	10	30.261	6.20721	34	35.462	6.7195	21	20.739	5.13865	15	28.776	6.05299	20	20.661	5.12898	13	7.723	3.1358	9	20.817	5.1483	21	23.993	5.5271
								16	25.69	5.71922	10	27.109	5.87505	34	39.245	7.06882	21	20.817	5.1483	15	4.273	2.3325	20	10.624	3.67789	13	19.798	5.02072	9	22.189	5.31525	21	21.915	5.28233
								16	20.647	5.12724	10	17.495	4.71967	34	30.103	6.19099	21	16.779	4.62209	15	13.055	4.07703	20	24.738	5.61225	13	27.168	5.88144	9	16.309	4.55689	21	24.738	5.61225
								16	22.538	5.35689	10	19.386	4.9682	34	28.054	5.97658	21	29.717	6.15117	15	24.228	5.5541	20	22.699	5.37599	13	30.383	6.21971	9	15.564	4.4516	21	21.876	5.27763
								16	28.054	5.97658	10	32.152	6.39822	34	38.141	6.96869	21	30.148	6.19561	15	15.211	4.40082	20	21.131	5.18699	13	19.288	4.95563	9	21.445	5.22538	21	17.446	4.71306
								16	38.141	6.96869	10	33.098	6.49166	34	22.696	5.37563	21	20.112	5.06037	15	20.896	5.15806	20	26.816	5.84322	13	11.879	3.88906	9	20.308	5.08497	21	20.308	5.08497
								16	33.886	6.56849	10	33.728	6.55315	34	25.375	5.68405	21	20.229	5.07507	15	26.58	5.81745	20	31.324	6.3153	13	22.464	5.34809	9	26.423	5.80024	21	22.778	5.38534
								16	31.995	6.38258	10	31.522	6.33522	34	32.31	6.41392	21	22.895	5.39915	15	21.915	5.28233	20	30.422	6.2237	13	21.013	5.17248	9	21.092	5.1822	21	31.834	6.3665
								16	27.582	5.92609	10	30.419	6.2234	34	16.076	4.52422	21	24.855	5.62551	15	24.11	5.54056	20	38.106	6.96549	13	22.974	5.40846	9	21.484	5.23013	21	29.364	6.11452
								16	35.304	6.70451	10	29.788	6.15851	34	25.533	5.70172	21	26.267	5.78309	15	19.916	5.03566	20	27.874	5.95737	13	15.407	4.42909	9	15.76	4.47954	21	24.777	5.61668
								16	30.103	6.19099	10	7.88	3.16751	34	26.636	5.82357	21	20.935	5.16287	15	21.327	5.21099	20	26.463	5.80463	13	25.835	5.73534	9	19.249	4.95061	21	24.581	5.59442
								16	25.848	5.73678	10	16.076	4.52422	34	20.804	5.1467	21	24.189	5.54963	15	23.679	5.49081	20	19.68	5.00573	13	19.014	4.9203	9	20.347	5.08985	21	29.717	6.15117
								16	31.995	6.38258	10	16.076	4.52422	34	28.212	5.99338	21	20.033	5.05043	15	22.229	5.32004	20	32.931	6.47526	13	18.151	4.80735	9	12.192	3.93997	21	22.503	5.35273
								16	35.935	6.76416	10	26.951	5.85791	34	34.516	6.62926	21	25.051	5.64765	15	26.659	5.82609	20	26.345	5.79167	13	25.522	5.70049	9	16.426	4.57321	21	29.756	6.1552
								16	37.353	6.89633	10	28.842	6.05993	34	37.826	6.93985	21	37.753	6.93315	15	25.012	5.64325	20	19.524	4.98585	13	27.678	5.93639	9	20.857	5.15325	21	27.639	5.93221
								16	35.462	6.7195	10	21.435	5.22416	34	14.342	4.27327	21	29.717	6.15117	15	22.699	5.37599	20	25.639	5.71354	13	28.188	5.99083	9	26.855	5.84747	21	25.679	5.718
								16	24.272	5.55914	10	28.054	5.97658	34	30.576	6.23944	21	28.697	6.04468	15	19.406	4.97076	20	21.405	5.22051	13	20.464	5.10447	9	23.405	5.45895	21	27.796	5.94903
								16	50.277	8.00092	10	21.435	5.22416	34	28.685	6.04342	21	19.563	4.99083	15	25.404	5.6873	20	28.619	6.03646	13	20.543	5.11431	9	15.956	4.50731	21	24.385	5.57207
								16	33.571	6.53788	10	28.212	5.99338	34	18.44	4.84547	21	22.385	5.33868	15	8.39	3.26841	20	23.444	5.4635	13	14.349	4.27431	9	22.974	5.40846	21	25.169	5.66093
								16	22.065	5.30038	10	28.054	5.97658	34	27.897	5.95983	21	24.738	5.61225	15	18.034	4.79183	20	18.543	4.85898	13	32.147	6.39772	9	23.326	5.44973	21	23.993	5.5271
								16	19.228	4.94791	10	28.054	5.97658	34	17.495	4.71967	21	31.52	6.33502	15	17.955	4.78132	20	17.054	4.65981	13	9.84	3.53959	9	21.719	5.25866	21	23.209	5.43605
								16	27.582	5.92609	10	27.897	5.95983	34	23.641	5.48641	21	27.992	5.96997	15	26.071	5.76148	20	21.092	5.1822	13	23.836	5.50899	9	18.779	4.8898	21	24.62	5.59885
								16	21.435	5.22416	10	25.06	5.64866	34	23.641	5.48641	21	28.462	6.01988	15	15.682	4.46844	20	18.073	4.79701	13	17.799	4.7605	9	20.621	5.12401	21	25.326	5.67856
								16	35.62	6.73445	10	22.223	5.31932	34	25.533	5.70172	21	21.249	5.20145	15	24.973	5.63885	20	24.503	5.58553	13	22.425	5.34344	9	15.956	4.50731	21	23.562	5.47723
								16	14.342	4.27327	10	20.647	5.12724	34	19.544	4.98841	21	29.011	6.07766	15	22.542	5.35737	20	15.838	4.49061	13	27.325	5.89841	9	25.404	5.6873	21	23.013	5.41305
								16	19.228	4.94791	10	35.462	6.7195	34	32.467	6.42948	21	27.639	5.93221	15	19.171	4.94057	20	21.837	5.27292	13	21.013	5.17248	9	21.641	5.24921	21	23.483	5.46804
								16	33.728	6.55315	10	25.69	5.71922	34	25.533	5.70172	21	26.933	5.85595	15	25.091	5.65215	20	16.544	4.58961	13	11.957	3.90181	9	24.11	5.54056	21	19.641	5.00077
											10	33.098	6.49166	34	28.37	6.01014	21	25.012	5.64325	15	23.366	5.4544	20	13.016	4.07093	13	12.153	3.93366	9	26.071	5.76148	21	29.129	6.09001
								12	13.712	4.17836	10	27.582	5.92609	34	21.908	5.28149	21	26.58	5.81745	15	32.539	6.43661	20	14.309	4.26835	13	24.503	5.58553	9	20.504	5.10945	21	28.266	5.99912
								12	35.62	6.73445	10	37.196	6.88182	34	26.005	5.75418	21	29.873	6.16729	15	25.208	5.66532	20	30.54	6.23576	13	15.76	4.47954	9	24.071	5.53608	21	20.033	5.05043
								12	33.413	6.52248	10	25.69	5.71922	34	33.098	6.49166	21	12.192	3.93997	15	11.408	3.81118	20	30.148	6.19561	13	19.837	5.02566	9	22.464	5.34809	21	19.288	4.95563
								12	31.207	6.30349	10	26.321	5.78904	34	18.755	4.88668	21	22.464	5.34809	15	21.249	5.20145	20	33.049	6.48686	13	18.818	4.89488	9	22.425	5.34344	21	18.151	4.80735
								12	23.169	5.43136	10	28.37	6.01014	34	25.848	5.73678	21	18.543	4.85898	15	25.522	5.70049	20	19.132	4.93555	13	25.757	5.72668	9	19.798	5.02072	21	18.779	4.8898
								12	23.326	5.44973	10	34.674	6.64442	34	12.766	4.03165	21	23.326	5.44973	15	24.816	5.6211	20	26.776	5.83886	13	33.99	6.57856	9	15.133	4.38953	21	18.269	4.82295
								12	28.37	6.01014	10	18.755	4.88668	34	17.81	4.76197	21	24.816	5.6211	15	22.582	5.36212	20	20.817	5.1483	13	24.542	5.58998	9	20.268	5.07996	21	16.936	4.64366
								12	38.929	7.04031	10	9.614	3.4987	34	26.163	5.77163	21	22.699	5.37599	15	27.678	5.93639	20	21.445	5.22538	13	20.151	5.06528	9	22.307	5.32937	21	18.779	4.8898
								12	13.082	4.08124	10	14.185	4.24981	34	11.19	3.77459	21	29.168	6.09408	15	23.326	5.44973	20	33.363	6.5176	13	24.346	5.56761	9	20.229	5.07507	21	30.893	6.2717
								12	29.63	6.14216	10	24.587	5.5951	34	28.37	6.01014	21	27.09	5.87299	15	18.857	4.89995	20	31.598	6.34286	13	22.974	5.40846	9	27.678	5.93639	21	25.483	5.69614
								12	38.141	6.96869	10	28.212	5.99338	34	40.033	7.13944	21	21.954	5.28703	15	20.817	5.1483	20	23.405	5.45895	13	25.561	5.70485	9	19.955	5.04058	21	23.209	5.43605
								12	31.679	6.35098	10	17.495	4.71967	34	16.864	4.63378	21	23.287	5.44517	15	25.875	5.73978	20	29.442	6.12264	13	24.659	5.60329	9	20.7	5.13382	21	23.758	5.49997
								12	19.228	4.94791	10	31.522	6.33522	34	23.011	5.41281	21	26.58	5.81745	15	24.071	5.53608	20	10.075	3.5816	13	13.016	4.07093	9	20.857	5.15325	21	24.424	5.57652
								12	15.13	4.38909	10	38.299	6.98311	34	30.576	6.23944	21	14.78	4.33803	15	18.896	4.90501	20	20.7	5.13382	13	25.718	5.72234	9	19.406	4.97076	21	17.838	4.76572
								12	31.364	6.31933	10	25.533	5.70172	34	24.114	5.54102	21	19.249	4.95061	15	20.7	5.13382	20	32.892	6.47143	13	21.758	5.26338	9	19.955	5.04058	21	21.993	5.29173
								12	38.457	6.9975	10	21.908	5.28149	34	34.044	6.58378	21	19.014	4.9203	15	22.856	5.39455	20	13.565	4.1559	13	21.405	5.22051	9	20.778	5.14348	21	27.129	5.87722
								12	26.636	5.82357	10	11.033	3.74802	34	39.402	7.08295	21	20.739	5.13865	15	16.466	4.57877	20	27.012	5.86453	13	23.836	5.50899	9	27.521	5.91953	21	11.683	3.85685
								12	15.446	4.43469	10	30.891	6.27149	34	20.016	5.04828	21	22.268	5.32471	15	10.82	3.71166	20	26.894	5.85171	13	6.586	2.89578	9	25.6	5.7092	21	20.974	5.16768
								12	19.544	4.98841	10	25.06	5.64866	34	25.848	5.73678	21	21.876	5.27763	15	8.821	3.35131	20	25.051	5.64765	13	8.546	3.29865	9	15.721	4.47399	21	17.799	4.7605
								12	31.207	6.30349	10	32.31	6.41392	34	30.103	6.19099	21	23.562	5.47723	15	20.425	5.0996	20	21.288	5.20622	13	26.031	5.75706	9	23.601	5.48176	21	21.209	5.19655
								12	17.179	4.67686	10	30.103	6.19099	34	21.908	5.28149	21	23.522	5.47258	15	21.366	5.21575	20	12.192	3.93997	13	17.25	4.68651	9	22.346	5.33402	21	13.016	4.07093
								12	33.886	6.56849	10	22.065	5.30038	34	24.429	5.57709	21	25.365	5.68293	15	39.831	7.1214	20	25.091	5.65215	13	23.601	5.48176	9	23.17	5.43148	21	27.6	5.92802
								12	23.799	5.50471	10	29.788	6.15851	34	23.799	5.50471	21	24.659	5.60329	15	22.111	5.3059	20	28.933	6.06948	13	11.565	3.83732	9	23.679	5.49081	21	23.679	5.49081
								12	20.489	5.10758	10	29.946	6.17482	34	21.435	5.22416	21	20.19	5.07018	15	15.642	4.46274	20	25.639	5.71354	13	25.875	5.73978	9	24.503	5.58553	21	14.858	4.34946
								12	16.391	4.56833	10	27.266	5.89204	34	18.755	4.88668	21	22.582	5.36212	15	32.696	6.45212	20	32.853	6.46759	13	20.151	5.06528	9	21.484	5.23013	21	20.229	5.07507
								12	27.109	5.87505	10	23.957	5.52295	34	27.266	5.89204	21	19.445	4.97576	15	17.367	4.70238	20	18.504	4.85387	13	18.661	4.87442	9	17.485	4.71833	21	19.876	5.0306
								12	18.755	4.88668	10	32.94	6.47615	34	29.158	6.09304	21	25.208	5.66532	15	20.582	5.11916	20	13.447	4.13778	13	23.366	5.4544	9	19.484	4.98074	21	20.778	5.14348
								12	28.054	5.97658	10	30.576	6.23944	34	25.848	5.73678	21	19.563	4.99083	15	22.464	5.34809	20	27.012	5.86453	13	24.62	5.59885	9	23.601	5.48176	21	23.17	5.43148
								12	38.929	7.04031	10	27.109	5.87505	34	21.592	5.24326	21	18.583	4.86422	15	25.953	5.74842	20	27.521	5.91953	13	20.896	5.15806	9	20.386	5.09473	21	24.699	5.60783
								12	21.592	5.24326	10	15.919	4.50208	34	18.125	4.8039	21	27.717	5.94057	15	22.072	5.30122	20	20.072	5.05534	13	20.896	5.15806	9	19.367	4.96577	21	19.249	4.95061
								12	24.902	5.63083	10	24.272	5.55914	34	23.011	5.41281	21	26.188	5.77439	15	27.835	5.9532	20	32.304	6.41332	13	22.464	5.34809	9	25.051	5.64765	21	19.524	4.98585
								12	25.375	5.68405	10	27.739	5.94293	34	22.853	5.3942	21	30.187	6.19962	15	10.624	3.67789	20	27.404	5.90693	13	12.428	3.97792	9	25.796	5.73101	21	15.446	4.43469
								12	26.478	5.80628	10	23.799	5.50471	34	22.538	5.35689	21	20.621	5.12401	15	33.676	6.5481	20	25.091	5.65215	13	11.8	3.87611	9	22.895	5.39915	21	22.895	5.39915
								12	32.94	6.47615	10	28.685	6.04342	34	23.799	5.50471	21	24.032	5.53159	15	28.619	6.03646	20	12.82	4.04016	13	16.701	4.61133	9	18.426	4.84363	21	21.876	5.27763
								12	29.315	6.10942	10	22.065	5.30038	34	31.522	6.33522	21	23.875	5.51349	15	19.955	5.04058	20	19.798	5.02072	13	23.601	5.48176	9	23.954	5.52261	21	20.504	5.10945
								12	26.636	5.82357	10	30.734	6.25554	34	43.815	7.46907	21	24.032	5.53159	15	20.504	5.10945	20	17.759	4.75515	13	20.778	5.14348	9	31.089	6.29156	21	17.054	4.65981
								12	13.554	4.15421	10	26.794	5.84082	34	18.283	4.82479	21	32.931	6.47526	15	11.526	3.83084	20	28.658	6.04057	13	20.033	5.05043	9	18.426	4.84363	21	23.091	5.42221
								12	36.25	6.79374	10	33.728	6.55315	34	13.87	4.20236	21	32.814	6.46375	15	23.052	5.41763	20	21.68	5.25394	13	22.817	5.38994	9	23.17	5.43148	21	19.837	5.02566
								12	31.679	6.35098	10	26.794	5.84082	34	26.478	5.80628	21	21.641	5.24921	15	18.7	4.87951	20	24.699	5.60783	13	17.446	4.71306	9	24.346	5.56761	21	18.426	4.84363
								12	28.212	5.99338	10	21.435	5.22416	34	19.071	4.92767	21	17.289	4.69181	15	25.443	5.69166	20	24.071	5.53608	13	20.386	5.09473	9	21.758	5.26338	21	20.896	5.15806
								12	29.315	6.10942	10	35.304	6.70451	34	23.641	5.48641	21	24.973	5.63885	15	22.15	5.31058	20	15.603	4.45717	13	22.542	5.35737	9	21.954	5.28703	21	33.167	6.49843
								12	12.924	4.05652	10	16.707	4.61216	34	22.538	5.35689	21	22.621	5.36674	15	24.738	5.61225	20	23.993	5.5271	13	21.053	5.1774	9	16.387	4.56778	21	19.288	4.95563
								12	21.75	5.26241	10	24.902	5.63083	34	31.837	6.3668	21	18.112	4.80218	15	23.718	5.49533	20	31.559	6.33894	13	24.855	5.62551	9	26.502	5.80891	21	18.857	4.89995
								12	32.31	6.41392	10	19.859	5.02845	34	28.527	6.02675	21	28.305	6.00325	15	25.326	5.67856	20	22.856	5.39455	13	7.292	3.04704	9	24.777	5.61668	21	26.58	5.81745
								12	26.794	5.84082	10	28.685	6.04342	34	26.478	5.80628	21	21.837	5.27292	15	22.856	5.39455	20	24.738	5.61225	13	17.524	4.72358	9	28.619	6.03646	21	23.444	5.4635
								12	10.875	3.72109	10	29.473	6.12586	34	6.62	2.90325	21	26.188	5.77439	15	29.991	6.17946	20	37.518	6.91154	13	21.366	5.21575	9	22.503	5.35273	21	18.7	4.87951
								12	35.935	6.76416	10	33.571	6.53788	34	21.908	5.28149	21	25.012	5.64325	15	22.189	5.31525	20	27.364	5.90262	13	28.658	6.04057	9	20.935	5.16287	21	22.15	5.31058
								12	27.739	5.94293	10	30.261	6.20721	34	27.266	5.89204	21	32.539	6.43661	15	31.873	6.3704	20	29.913	6.17142	13	18.74	4.88472	9	22.699	5.37599	21	29.403	6.11858
								12	39.717	7.11121	10	31.837	6.3668	34	24.745	5.61305	21	25.404	5.6873	15	37.048	6.86811	20	26.384	5.79596	13	18.661	4.87442	9	13.565	4.1559	21	22.307	5.32937
								12	27.897	5.95983	10	24.114	5.54102	34	28.212	5.99338	21	28.972	6.07357	15	21.758	5.26338	20	21.523	5.23488	13	9.919	3.55377	9	16.975	4.649	21	23.797	5.50448
								12	37.511	6.9109	10	25.69	5.71922	34	22.853	5.3942	21	25.443	5.69166	15	22.189	5.31525	20	20.582	5.11916	13	20.817	5.1483	9	17.603	4.73422	21	26.698	5.83035
								12	23.484	5.46816	10	34.201	6.59894	34	23.641	5.48641	21	29.795	6.15923	15	21.641	5.24921	20	25.13	5.65655	13	23.287	5.44517	9	24.267	5.55857	21	17.955	4.78132
								12	20.489	5.10758	10	28.212	5.99338	34	21.12	5.18564	21	27.404	5.90693	15	26.384	5.79596	20	20.504	5.10945	13	17.25	4.68651	9	21.641	5.24921	21	15.838	4.49061
								12	21.75	5.26241	10	20.332	5.08798	34	23.169	5.43136	21	28.07	5.97828	15	18.936	4.9102	20	18.7	4.87951	13	22.503	5.35273	9	14.937	4.36101	21	26.62	5.82182
								12	29.788	6.15851	10	26.951	5.85791	34	5.989	2.76142	21	10.663	3.68464	15	26.698	5.83035	20	21.17	5.19177	13	26.816	5.84322	9	23.326	5.44973	21	21.719	5.25866
								12	14.815	4.34316	10	12.924	4.05652	34	27.897	5.95983	21	11.487	3.82436	15	10.193	3.60252	20	27.874	5.95737	13	6.116	2.79054	9	23.052	5.41763	21	21.366	5.21575
								12	24.902	5.63083	10	13.554	4.15421	34	27.582	5.92609	21	7.841	3.15966	15	22.778	5.38534	20	26.306	5.78739	13	26.149	5.77009	9	29.089	6.08582	21	28.148	5.98658
								12	34.674	6.64442	10	22.38	5.33808	34	24.272	5.55914	21	15.054	4.37805	15	19.484	4.98074	20	27.208	5.88577	13	12.937	4.05856	9	21.288	5.20622	21	21.915	5.28233
								12	38.929	7.04031	10	25.217	5.66633	34	21.592	5.24326	21	13.486	4.14378	15	23.013	5.41305	20	25.404	5.6873	13	18.387	4.8385	9	13.055	4.07703	21	26.188	5.77439
								12	17.179	4.67686	10	30.891	6.27149	34	16.391	4.56833	21	4.979	2.51783	15	21.719	5.25866	20	29.913	6.17142	13	24.306	5.56304	9	18.269	4.82295	21	23.522	5.47258
								12	20.804	5.1467	10	30.891	6.27149	34	23.484	5.46816	21	5.959	2.75449	15	24.542	5.58998	20	18.7	4.87951	13	21.053	5.1774	9	23.248	5.44061	21	28.031	5.97413
								12	34.359	6.61417	10	23.011	5.41281	34	23.799	5.50471	21	20.464	5.10447	15	25.992	5.75274	20	30.854	6.26774	13	9.213	3.42496	9	16.27	4.55144	21	28.423	6.01575
								12	41.136	7.23713	10	28.37	6.01014	34	26.478	5.80628	21	11.095	3.75854	15	13.016	4.07093	20	21.484	5.23013	13	7.723	3.1358	9	19.563	4.99083	21	24.816	5.6211
								12	33.886	6.56849	10	35.777	6.74927	34	24.902	5.63083	21	10.271	3.61627	15	23.13	5.42679	20	33.755	6.55578	13	10.428	3.64381	9	28.305	6.00325	21	27.521	5.91953
								12	23.799	5.50471	10	29.63	6.14216	34	23.641	5.48641	21	9.801	3.53257	15	28.893	6.06529	20	12.388	3.97151	13	16.034	4.51831	9	19.445	4.97576	21	25.835	5.73534
								12	35.462	6.7195	10	54.848	8.35671	34	26.478	5.80628	21	15.917	4.50179	15	13.016	4.07093	20	24.581	5.59442	13	19.445	4.97576				21	23.993	5.5271
								12	31.837	6.3668	10	29.158	6.09304	34	21.277	5.20487	21	38.342	6.98703	15	15.133	4.38953	20	21.209	5.19655	13	11.761	3.8697				21	23.64	5.48629
								12	31.679	6.35098	10	29.315	6.10942	34	26.478	5.80628	21	15.407	4.42909	15	20.621	5.12401	20	22.542	5.35737	13	22.189	5.31525				21	20.229	5.07507
								12	22.853	5.3942	10	29	6.07651	34	27.897	5.95983	21	16.387	4.56778	15	21.484	5.23013	20	22.111	5.3059	13	18.818	4.89488				21	20.151	5.06528
								12	26.321	5.78904	10	30.891	6.27149	34	16.234	4.5464	21	8.35	3.26061	15	22.229	5.32004	20	30.03	6.18348	13	11.016	3.74513				21	21.053	5.1774
								12	28.212	5.99338	10	24.745	5.61305	34	22.223	5.31932	21	12.781	4.03401	15	26.149	5.77009	20	20.621	5.12401	13	12.977	4.06483				21	21.523	5.23488
								12	25.217	5.66633	10	17.495	4.71967	34	21.908	5.28149	21	7.41	3.0716	15	22.385	5.33868	20	28.188	5.99083	13	18.857	4.89995				21	24.934	5.63444
								12	34.201	6.59894	10	29	6.07651	34	28.054	5.97658	21	8.586	3.30636	15	21.915	5.28233	20	31.794	6.3625	13	11.644	3.8504				21	15.368	4.42348
								12	21.75	5.26241	10	23.484	5.46816	34	20.804	5.1467	21	23.522	5.47258	15	22.856	5.39455	20	22.229	5.32004	13	22.346	5.33402				21	21.68	5.25394
								12	23.326	5.44973	10	29.946	6.17482	34	19.701	5.0084	21	28.815	6.05709	15	25.051	5.64765	20	23.209	5.43605	13	22.621	5.36674				21	21.327	5.21099
								12	30.734	6.25554	10	32.31	6.41392				21	13.094	4.08311	15	20.974	5.16768	20	21.954	5.28703	13	24.659	5.60329				21	24.738	5.61225
								12	34.832	6.65954	10	27.266	5.89204				21	13.173	4.09541	15	30.462	6.22779	20	25.365	5.68293	13	23.758	5.49997				21	22.621	5.36674
								12	33.728	6.55315	10	24.114	5.54102				21	17.093	4.66513	15	25.483	5.69614	20	31.716	6.35469	13	12.584	4.0028				21	22.974	5.40846
								12	31.364	6.31933	10	29.473	6.12586				21	9.527	3.48284	15	27.717	5.94057				13	24.542	5.58998				21	21.17	5.19177
								12	22.696	5.37563	10	26.163	5.77163				21	27.639	5.93221	15	20.151	5.06528				13	22.817	5.38994
								12	28.212	5.99338	10	33.571	6.53788				21	19.328	4.96076	15	18.7	4.87951				13	17.563	4.72884
								12	28.842	6.05993	10	31.995	6.38258				21	18.347	4.83323	15	19.484	4.98074				13	18.975	4.91525
								12	25.533	5.70172	10	5.832	2.72498				21	18.308	4.82809	15	20.347	5.08985				13	23.562	5.47723
								12	23.641	5.48641	10	23.641	5.48641				21	26.737	5.8346	15	42.889	7.38972				13	20.621	5.12401
								12	26.005	5.75418	10	25.375	5.68405				21	9.017	3.38833	15	28.07	5.97828				13	24.855	5.62551
								12	36.723	6.83792	10	33.886	6.56849				21	18.975	4.91525	15	26.776	5.83886				13	30.305	6.21172
								12	26.005	5.75418	10	29.63	6.14216				21	30.422	6.2237	15	33.676	6.5481				13	31.912	6.37429
								12	27.109	5.87505	10	34.832	6.65954				21	9.566	3.48996	15	26.62	5.82182				13	31.167	6.29945
								12	26.951	5.85791	10	24.114	5.54102				21	31.089	6.29156	15	23.209	5.43605				13	28.619	6.03646
								12	27.897	5.95983	10	28.37	6.01014				21	40.145	7.14942	15	22.268	5.32471				13	23.052	5.41763
								12	17.652	4.7408	10	22.065	5.30038				21	13.761	4.18582	15	21.053	5.1774				13	15.329	4.41786
								12	24.272	5.55914	10	32.152	6.39822				21	15.682	4.46844	15	20.033	5.05043				13	9.723	3.51848
								12	29.788	6.15851	10	25.533	5.70172				21	10.781	3.70497	15	11.526	3.83084				13	18.504	4.85387
								12	29.158	6.09304	10	29.315	6.10942				21	37.753	6.93315	15	9.566	3.48996				13	33.323	6.51369
								12	28.842	6.05993	10	34.516	6.62926				21	15.799	4.48508	15	27.756	5.94475				13	27.756	5.94475
								12	17.022	4.65544	10	32.467	6.42948				21	27.208	5.88577	15	23.875	5.51349				13	20.974	5.16768
								12	25.533	5.70172	10	31.522	6.33522				21	25.679	5.718	15	25.639	5.71354				13	17.093	4.66513
								12	30.891	6.27149	10	32.152	6.39822				21	30.501	6.23178	15	15.564	4.4516				13	21.601	5.24435
								12	26.005	5.75418	10	30.891	6.27149				21	20.151	5.06528	15	8.625	3.31386
								12	25.06	5.64866	10	36.25	6.79374				21	15.799	4.48508	15	23.954	5.52261
								12	45.549	7.61543	10	20.647	5.12724				21	25.287	5.67419	15	29.403	6.11858
								12	34.359	6.61417	10	31.837	6.3668				21	15.329	4.41786	15	32.5	6.43275
								12	33.571	6.53788	10	39.402	7.08295				21	18.034	4.79183	15	20.425	5.0996
								12	31.049	6.28751	10	24.429	5.57709				21	17.524	4.72358	15	17.446	4.71306
								12	29.473	6.12586	10	28.842	6.05993				21	13.486	4.14378	15	23.562	5.47723
								12	35.777	6.74927	10	23.484	5.46816				21	25.875	5.73978	15	28.384	6.01162
								12	31.995	6.38258	10	26.005	5.75418				21	26.267	5.78309	15	25.835	5.73534
								12	24.114	5.54102	10	22.853	5.3942				21	22.582	5.36212	15	40.811	7.20848
								12	22.853	5.3942	10	19.386	4.9682				21	20.974	5.16768	15	21.758	5.26338
								12	31.522	6.33522	10	29.158	6.09304				21	12.624	4.00916	15	44.889	7.56006
								12	20.647	5.12724	10	22.38	5.33808				21	28.423	6.01575
								12	30.103	6.19099	10	24.429	5.57709				21	26.306	5.78739
								12	40.348	7.16747	10	28.685	6.04342				21	17.289	4.69181
								12	33.255	6.50704	10	23.011	5.41281				21	21.601	5.24435
								12	25.533	5.70172	10	30.891	6.27149				21	10.389	3.63699
								12	13.397	4.13008	10	33.098	6.49166				21	20.935	5.16287
								12	27.266	5.89204	10	27.424	5.90909				21	15.995	4.51281
								12	16.234	4.5464	10	30.734	6.25554				21	23.954	5.52261
								12	27.109	5.87505	10	29.946	6.17482				21	20.7	5.13382
								12	34.516	6.62926	10	15.13	4.38909				21	30.265	6.20762
								12	30.891	6.27149	10	19.071	4.92767				21	18.347	4.83323
								12	34.044	6.58378	10	19.386	4.9682				21	17.328	4.69709
								12	20.489	5.10758	10	14.027	4.22608				21	15.917	4.50179
								12	14.815	4.34316	10	29.946	6.17482				21	25.796	5.73101
								12	34.989	6.67453	10	32.783	6.4607				21	19.249	4.95061
								12	37.038	6.86719	10	37.984	6.95433				21	9.566	3.48996
								12	28.054	5.97658	10	30.261	6.20721				21	24.503	5.58553
								12	31.679	6.35098	10	25.69	5.71922				21	41.243	7.24653
								12	28.842	6.05993	10	22.538	5.35689				21	14.192	4.25086
								12	37.196	6.88182	10	12.609	4.00678				21	14.976	4.3667
								12	14.5	4.29674	10	37.196	6.88182				21	15.878	4.49628
								12	25.848	5.73678	10	34.516	6.62926				21	22.778	5.38534
								12	21.75	5.26241	10	22.538	5.35689				21	10.977	3.7385
								12	30.576	6.23944	10	33.886	6.56849				21	7.527	3.09575
								12	8.038	3.19911	10	29.788	6.15851				21	11.957	3.90181
								12	15.288	4.41195	10	28.37	6.01014				21	7.37	3.06329
								12	18.598	4.86618	10	30.103	6.19099				21	7.41	3.0716
								12	32.783	6.4607	10	27.739	5.94293				21	12.859	4.04631
								12	24.745	5.61305	10	18.913	4.90722				21	17.015	4.65448
								12	13.712	4.17836							21	16.701	4.61133
								12	36.881	6.85262							21	5.881	2.73641
								12	49.647	7.95063							21	25.247	5.6697
								12	35.777	6.74927							21	17.289	4.69181
								12	31.679	6.35098							21	4.038	2.26745
								12	37.826	6.93985							21	6.782	2.93856
								12	16.707	4.61216
								12	36.881	6.85262
								12	20.962	5.1662
								12	35.935	6.76416
								12	22.223	5.31932
								12	25.06	5.64866
								12	35.147	6.68959
								12	28.054	5.97658
								12	26.163	5.77163
								12	36.723	6.83792
								12	17.967	4.78292
								12	18.283	4.82479
								12	31.522	6.33522
								12	29.473	6.12586
								12	27.582	5.92609
								12	16.864	4.63378
								12	33.571	6.53788
								12	25.69	5.71922
								12	16.076	4.52422
								12	24.587	5.5951
								12	11.978	3.90524
								12	29	6.07651
								12	29	6.07651
								12	27.109	5.87505
								12	28.527	6.02675
								12	21.908	5.28149
								12	21.277	5.20487
								12	7.723	3.1358
								12	27.109	5.87505
								12	37.038	6.86719
								12	31.522	6.33522
								12	31.207	6.30349
								12	34.674	6.64442
								12	25.533	5.70172
								12	29	6.07651
								12	24.902	5.63083
								12	26.636	5.82357
								12	29.158	6.09304
								12	25.06	5.64866
								12	28.685	6.04342
								12	9.141	3.41155
								12	24.902	5.63083
								12	12.924	4.05652
								12	20.489	5.10758
								12	25.06	5.64866
								12	20.962	5.1662
								12	24.587	5.5951
								12	30.576	6.23944
								12	34.674	6.64442
								12	31.679	6.35098
								12	22.538	5.35689
								12	34.989	6.67453
								12	11.348	3.80115
								12	37.669	6.92544
								12	27.424	5.90909
								12	31.679	6.35098
								12	26.636	5.82357
								12	27.897	5.95983
								12	25.533	5.70172
								12	22.38	5.33808
								12	12.609	4.00678
								12	29.158	6.09304
								12	34.832	6.65954
[truncated: 52 more columns]

## Sheet: GC Nuclei
TEM images of GC nuclei				2D Analysis: Size							diameters														diameters														diameters
Rothman et al 2023				# mice	4	(Groups)					Group 0	M15													Group 1	M18													Group 2	M19
blind particle detection											CBM46_PJFS_15_20														CBM47_PJFS_18_20														CBM48_PJFS_19_20
T	0.06	um			MIN	MAX	AVERAGE	STDEV	SEM		male														female														female
T	0.0125002	u.d.		age	26	31				days		26														31														31
PSFxy	0.00045	um		# images	6	7				per mouse		7														7														6
PSFxy	9.37515e-05	u.d.		# diameters	416	519	470.5	43.6081	21.8041	per mouse		519														487														416
				MIN	1.22781	1.69783				um		1.2656														1.69783														1.33416
				MAX	5.55422	5.93274				um		5.81165														5.93274														5.87939
See Fig 2, 8, S13, S14, S17				AVERAGE	3.60869	4.31591				um		3.92989														4.31591														3.9256
See Table 1, 3, 5, 6				STDEV	0.85016	0.975396				um		0.8991														0.949619														0.975396
										ID	M15.L3.15		M15.L4.08		M15.L3.11		M15.L3.12		M15.L3.22		M15.L3.25		M15.L4.04		M18.N2.08		M18.N2.51		M18.N2.02		M18.N2.05		M18.N3.17		M18.N4.10		M18.N4.15		M19.O2.06		M19.O2.12		M19.O2.13		M19.O2.20		M19.O2.38		M19.O2.44
											15_PJFS_15_20_L3_970x_20210117		08_PJFS_15_20_L4_970x_20210117		11_PJFS_15_20_L3_1650x_20210117		12_PJFS_15_20_L3_1650x_20210117		22_PJFS_15_20_L3_1650x_20210117		25_PJFS_15_20_L3_1650x_20210117		04_PJFS_15_20_L4_1650x_20210117		08_PJFS_18_20_N2_970x_20210117		51_PJFS_18_20_N2_970x_20210117		02_PJFS_18_20_N2_1650x_20210117		05_PJFS_18_20_N2_1650x_20210117		17_PJFS_18_20_N3_1650x_20210117		10_PJFS_18_20_N4_1650x_20210117		15_PJFS_18_20_N4_1650x_20210117		06_PJFS_19_20_O2_970x_20210117		12_PJFS_19_20_O2_1650x_20210117		13_PJFS_19_20_O2_1650x_20210117		20_PJFS_19_20_O2_1650x_20210117		38_PJFS_19_20_O2_1650x_20210117		44_PJFS_19_20_O2_1650x_20210117
				xy resolution	0.0288495	0.0471408				um/pixel	0.0471408		0.0471408		0.0288495		0.0288495		0.0288495		0.0288495		0.0288495		0.0471408		0.0471408		0.0288495		0.0288495		0.0288495		0.0288495		0.0288495		0.0471408		0.0288495		0.0288495		0.0288495		0.0288495		0.0288495
				ROI area	2045.61	5747.37				um2	5747.37		5747.37		2045.61		2045.61		2045.61		2045.61		2045.61		5747.37		5747.37		2045.61		2045.61		2045.61		2045.61		2045.61		5747.37		2045.61		2045.61		2045.61		2045.61		2045.61
											area from Fiji	d-area	area from Fiji	d-area	area from Fiji	d-area	area from Fiji	d-area	area from Fiji	d-area	area from Fiji	d-area	area from Fiji	d-area	area from Fiji	d-area	area from Fiji	d-area	area from Fiji	d-area	area from Fiji	d-area	area from Fiji	d-area	area from Fiji	d-area	area from Fiji	d-area	area from Fiji	d-area	area from Fiji	d-area	area from Fiji	d-area	area from Fiji	d-area	area from Fiji	d-area	area from Fiji
											um2	um	um2	um	um2	um	um2	um	um2	um	um2	um	um2	um	um2	um	um2	um	um2	um	um2	um	um2	um	um2	um	um2	um	um2	um	um2	um	um2	um	um2	um	um2	um	um2
ud = unit diameter									26	COUNT		131		126		54		45		59		54		50		139		125		50		47		46		34		46		149		51		49		47		55
um2 = um^2										MIN		1.47036		1.77769		1.70568		2.18393		1.2656		1.37921		1.92553		1.70232		1.69783		2.05786		1.87359		1.96934		2.27866		1.81209		1.70717		1.80294		1.33416		1.51472		1.51304
um3 = um^3										MAX		5.81165		5.15559		5.39006		5.37267		5.58565		5.18134		5.26761		5.89571		5.73445		5.59066		5.93274		5.68618		5.74045		5.69301		5.41787		5.23086		5.15214		5.87939		5.63738
d-area = equivalent-area diameter										AVERAGE		3.85106		3.93372		4.00602		3.97249		3.99464		4.01429		3.83863		4.37229		4.23491		4.15873		4.36691		4.26223		4.47199		4.4227		4.0146		3.85275		3.82464		4.10386		3.87086
										STDEV		0.929688		0.847054		0.884575		0.892006		1.01107		0.882311		0.873678		0.918709		0.928339		0.990185		1.03018		0.905363		0.955951		1.02104		0.869878		0.989076		0.932838		1.05843		1.05191
											17.176	4.67645	14.442	4.28814	8.168	3.22488	16.838	4.63021	2.83	1.89823	9.912	3.55251	4.995	2.52187	11.542	3.8335	15.782	4.48266	16.797	4.62457	16.7	4.61119	14.357	4.2755	22.869	5.39608	25.084	5.65137	20.66	5.12885	12.881	4.04977	12.881	4.04977	20.387	5.09485	4.921	2.50312	13.704
											4.198	2.31194	19.378	4.96718	10.011	3.57021	8.209	3.23296	19.625	4.99873	9.318	3.44442	5.139	2.55796	9.976	3.56396	3.878	2.22208	13.749	4.18399	12.682	4.01836	8.57	3.30328	15.995	4.51281	11.989	3.90703	13.609	4.16263	17.669	4.74309	14.923	4.35896	16.296	4.55508	9.134	3.41024	10.001
											13.871	4.20251	18.451	4.84691	13.769	4.18703	20.983	5.16879	14.113	4.23901	4.717	2.45069	3.755	2.18655	16.227	4.54542	16.927	4.64243	12.607	4.00646	13.558	4.15483	18.146	4.80668	11.099	3.75921	22.98	5.40916	20.378	5.09373	10.209	3.60534	19.749	5.0145	13.804	4.19235	17.573	4.73018	11.365
											1.698	1.47036	8.273	3.24554	11.23	3.78133	18.85	4.89904	19.017	4.92069	21.085	5.18134	6.725	2.92618	14.074	4.23315	19.458	4.97742	11.056	3.75192	23.119	5.4255	20.365	5.0921	19.177	4.94135	15.838	4.49061	8.745	3.33684	15.61	4.45817	18.78	4.88993	10.469	3.65096	1.798	1.51304	14.388
											16.754	4.61864	18	4.78731	17.664	4.74242	14.057	4.23059	11.013	3.74462	10.796	3.70755	10.548	3.66471	12.325	3.9614	5.898	2.74036	24.027	5.53101	17.64	4.73919	11.044	3.74989	17.127	4.66977	14.905	4.35633	17.867	4.76959	16.623	4.60055	12.433	3.97872	19.644	5.00115	15.226	4.40299	4.13
											12.542	3.99612	11.847	3.88382	14.56	4.30562	8.173	3.22586	14.644	4.31802	16.116	4.52985	15.722	4.47413	18.674	4.87611	8.902	3.36666	6.881	2.95993	19.336	4.96179	15.814	4.48721	25.881	5.74045	16.392	4.56847	7.482	3.08648	4.553	2.40771	14.851	4.34843	15.908	4.50052	16.812	4.62663	16.801
											15.485	4.44028	8.525	3.2946	17.495	4.71967	19	4.91849	12.469	3.98447	15.562	4.45131	13.334	4.12036	3.487	2.10708	15.945	4.50575	6.896	2.96315	10.239	3.61064	11.572	3.83848	17.346	4.69953	12.799	4.03685	17.016	4.65462	3.817	2.20453	19.426	4.97332	19.059	4.92612	14.754	4.33421	1.821
											14.114	4.23916	11.805	3.87693	15.466	4.43756	14.398	4.2816	18.003	4.78771	1.494	1.37921	2.912	1.92553	17.354	4.70062	10.327	3.62612	7.783	3.14796	17.973	4.78372	6.351	2.84365	22.33	5.33211	23.333	5.45055	16.149	4.53448	2.726	1.86302	16.946	4.64503	16.885	4.63666	15.481	4.43971	6.794
											12.729	4.0258	10.389	3.63699	13.706	4.17744	10.568	3.66819	18.355	4.83429	18.507	4.85426	4.077	2.27838	11.191	3.77476	19.685	5.00637	10.694	3.68999	15.444	4.4344	9.284	3.43813	25.197	5.66408	18.386	4.83837	16.949	4.64544	21.26	5.20279	5.063	2.53898	7.729	3.13702	19.037	4.92328	17.028
											4.813	2.4755	15.891	4.49812	11.344	3.80048	11.585	3.84064	16.543	4.58947	16.143	4.53364	17.744	4.75314	18.971	4.91474	9.231	3.4283	18.679	4.87677	2.757	1.87359	21.479	5.22952	20.156	5.06591	5.092	2.54624	20.005	5.0469	15.866	4.49458	7.273	3.04307	18.826	4.89592	20.646	5.12711	5.981
											9.309	3.44276	17.647	4.74013	17.269	4.68909	14.909	4.35692	20.881	5.15621	18.22	4.81647	14.493	4.2957	17.598	4.73355	13.665	4.17119	18.486	4.85151	16.353	4.56303	18.201	4.81396	22.115	5.30638	17.076	4.66281	16.387	4.56778	11.957	3.90181	3.367	2.07051	5.087	2.54499	7.506	3.09143	23.207
											18.227	4.8174	19.694	5.00751	5.126	2.55473	19.623	4.99848	10.77	3.70308	15.03	4.37456	12.509	3.99086	8.362	3.26295	21.098	5.18293	15.695	4.47029	7.417	3.07305	18.064	4.79581	16.304	4.55619	8.663	3.32116	10.973	3.73781	4.099	2.28452	6.81	2.94462	13.443	4.13717	2.323	1.71981	18.679
											19.349	4.96346	6.249	2.82072	21.627	5.24751	14.844	4.34741	12.769	4.03212	15.035	4.37529	12.987	4.06639	20.036	5.0508	3.307	2.05198	24.548	5.59066	21.732	5.26023	25.394	5.68618	11.189	3.77442	23.998	5.52768	13.827	4.19584	14.272	4.26282	10.518	3.6595	13.791	4.19038	5.085	2.54449	19.342
											12.729	4.0258	7.425	3.0747	17.62	4.73651	10.081	3.58267	18.741	4.88485	14.453	4.28977	17.418	4.70928	21.111	5.18453	2.711	1.85789	21.815	5.27027	14.275	4.26327	9.027	3.39021	17.485	4.71833	11.181	3.77307	16.462	4.57822	5.506	2.64773	16.256	4.54948	14.141	4.24322	14.548	4.30385	16.752
											16.376	4.56624	13.458	4.13948	16.335	4.56052	7.48	3.08607	14.814	4.34301	15.228	4.40328	10.231	3.60923	15.782	4.48266	22.6	5.36425	23.144	5.42843	4.098	2.28424	19.535	4.98726	4.078	2.27866	23.06	5.41857	10.438	3.64556	20.98	5.16842	14.286	4.26492	2.053	1.61677	17.104	4.66664	6.768
											13.74	4.18262	17.111	4.66759	13.712	4.17836	21.218	5.19765	17.178	4.67672	9.198	3.42217	11.254	3.78537	20.916	5.16053	19.934	5.03793	21.455	5.2266	24.953	5.63659	11.499	3.82635	8.288	3.24848	14.54	4.30266	22.198	5.31633	4.529	2.40135	8.395	3.26938	18.682	4.87716	7.225	3.03301	22.821
											12.167	3.93592	15.562	4.45131	18.978	4.91564	18.545	4.85924	10.935	3.73134	18.221	4.81661	19.673	5.00484	19.449	4.97627	12.06	3.91858	19.589	4.99415	26.568	5.81614	7.173	3.02208	19.353	4.96397	2.579	1.81209	19.843	5.02642	2.553	1.80294	11.571	3.83831	1.802	1.51472	22.558	5.35927	14.362
											20.807	5.14707	10.342	3.62875	16.977	4.64928	7.675	3.12604	12.049	3.91679	12.751	4.02928	15.822	4.48834	4.333	2.34882	7.456	3.08112	14.127	4.24111	17.447	4.7132	16.419	4.57223	21.133	5.18723	13.686	4.17439	9.307	3.44239	10.125	3.59048	15.014	4.37223	10.003	3.56878	20.748	5.13976	21.803
											18.945	4.91137	19.825	5.02414	16.916	4.64092	14.73	4.33068	13.336	4.12067	17.789	4.75917	4.997	2.52238	10.967	3.73679	11.402	3.81018	18.225	4.81714	5.547	2.65757	23.737	5.49753	7.021	2.98989	22.895	5.39915	6.902	2.96444	10.501	3.65654	7.928	3.17714	9.042	3.39303	5.933	2.74848	11.017
											19.087	4.92974	16.162	4.53631	4.258	2.3284	8.872	3.36098	3.377	2.07358	18.122	4.8035	11.224	3.78032	8.609	3.31079	25.7	5.72034	16.683	4.60885	5.035	2.53195	14.365	4.27669	16.575	4.5939	18.049	4.79382	17.362	4.7017	19.288	4.95563	15.993	4.51253	13.639	4.16722	15.484	4.44014	4.369
											8.922	3.37044	13.049	4.07609	17.166	4.67509	8.88	3.36249	9.531	3.48357	6.891	2.96208	8.648	3.31828	17.511	4.72183	23.287	5.44517	11.06	3.7526	18.092	4.79953	19.417	4.97217	17.215	4.68175	22.868	5.39597	15.36	4.42233	16.977	4.64928	15.294	4.41281	14.178	4.24876	10.077	3.58196	15.52
											7.758	3.1429	18.029	4.79116	13.903	4.20736	19.968	5.04223	22.519	5.35463	13.487	4.14393	13.408	4.13178	10.56	3.6668	14.749	4.33348	4.429	2.3747	22.527	5.35558	11.328	3.7978	24.206	5.55158	21.586	5.24253	20.9	5.15856	2.92	1.92818	16.759	4.61933	3.416	2.08552	13.208	4.10085	4.648
											9.565	3.48978	15.818	4.48777	3.809	2.20222	6.606	2.90018	9.923	3.55448	10.542	3.66367	4.603	2.42089	19.005	4.91914	24.696	5.60749	11.5	3.82652	22.178	5.31394	5.976	2.75842	19.051	4.92509	20.44	5.10147	10.805	3.70909	17.586	4.73193	11.593	3.84196	12.46	3.98303	1.99	1.59177	11.837
											14.307	4.26805	12.218	3.94417	9.849	3.54121	12.633	4.01059	11.144	3.76683	19.504	4.9833	16.803	4.62539	15.525	4.44601	11.196	3.7756	13.82	4.19478	21.73	5.25999	18.751	4.88616	17.371	4.70292	17.16	4.67427	15.471	4.43828	9.241	3.43016	16.957	4.64654	19.558	4.99019	21.201	5.19557	12.836
											7.673	3.12563	10.669	3.68567	6.54	2.88565	14.211	4.25371	24.504	5.58565	17.978	4.78438	13.003	4.0689	18.416	4.84231	10.907	3.72656	7.563	3.10315	17.66	4.74188	7.624	3.11563	12.312	3.95931	2.853	1.90593	17.422	4.70982	17.7	4.74725	8.282	3.2473	5.491	2.64412	20.198	5.07118	14.687
											15.276	4.41022	8.622	3.31329	9.814	3.53491	3.746	2.18393	19.374	4.96666	11.103	3.75989	21.793	5.26761	22.94	5.40445	12.854	4.04552	5.899	2.74059	13.925	4.21068	23.112	5.42468	5.065	2.53948	19.501	4.98292	8.956	3.37685	7.659	3.12278	16.216	4.54388	22.713	5.37765	13.65	4.1689	15.384
											12.991	4.06702	11.442	3.81686	19.525	4.98598	11.17	3.77122	8.427	3.27561	19.643	5.00102	18.403	4.8406	3.749	2.18481	21.156	5.19005	6.032	2.77131	22.834	5.39195	5.72	2.69869	7.109	3.00856	21.521	5.23463	14.911	4.35721	21.49	5.23086	3.884	2.22379	7.746	3.14046	5.104	2.54924	9.033
											26.527	5.81165	5.705	2.69515	10.158	3.59633	5.677	2.68853	5.096	2.54724	13.05	4.07625	11.014	3.74479	19.678	5.00548	5.727	2.70034	8.706	3.32939	17.663	4.74228	3.046	1.96934	16.694	4.61036	12.248	3.949	20.029	5.04992	10.427	3.64363	6.012	2.76672	17.909	4.77519	18.546	4.85937	8.794
											9.029	3.39059	11.556	3.83583	22.818	5.39006	22.671	5.37267	3.129	1.99599	14.659	4.32023	18.333	4.83139	18.991	4.91733	8.74	3.33588	21.789	5.26713	9.677	3.51015	18.572	4.86278	11.418	3.81285	14.067	4.2321	12.989	4.06671	14.569	4.30695	13.663	4.17088	16.638	4.60263	4.12	2.29036	11.151
											15.409	4.42937	11.607	3.84428	16.394	4.56875	5.816	2.72124	3.233	2.02889	20.057	5.05345	16.905	4.63941	20.527	5.11232	15.765	4.48025	14.412	4.28368	5.361	2.61263	17.65	4.74054	21.768	5.26459	14.241	4.25819	16.178	4.53855	16.972	4.64859	13.538	4.15176	18.095	4.79992	17.53	4.72439	23.319
											16.285	4.55354	8.638	3.31636	10.524	3.66054	19.609	4.99669	22.614	5.36591	1.938	1.57084	16.891	4.63749	6.096	2.78598	9.249	3.43165	19.255	4.95139	25.298	5.67542	14.757	4.33465	5.331	2.60531	5.326	2.60409	21.483	5.23001	15.866	4.49458	11.481	3.82336	20.694	5.13307	20.921	5.16115	4.178
											16.058	4.52169	10.473	3.65166	14.603	4.31197	18.489	4.8519	1.258	1.2656	4.417	2.37148	11.525	3.83068	27.3	5.89571	20.783	5.1441	11.73	3.8646	11.493	3.82536	15.913	4.50123	18.983	4.91629	23.079	5.4208	5.482	2.64195	7.316	3.05205	16.778	4.62195	22.558	5.35927	18.201	4.81396	14.368
											12.818	4.03985	16.436	4.5746	5.978	2.75888	7.036	2.99308	17.829	4.76451	17.774	4.75716	17.756	4.75475	23.425	5.46129	2.264	1.69783	5.898	2.74036	15.437	4.4334	11.015	3.74496	15.144	4.39112	17.214	4.68162	8.389	3.26821	6.933	2.97109	17.238	4.68488	20.732	5.13778	5.582	2.66594	25.462
											15.431	4.43253	7.925	3.17654	16.334	4.56038	9.794	3.5313	18.04	4.79262	12.57	4.00058	14.12	4.24006	21.04	5.17581	24.127	5.54251	10.579	3.6701	18.012	4.7889	13.69	4.175	25.336	5.67968	14.059	4.2309	7.562	3.10294	11.734	3.86525	1.398	1.33416	15.75	4.47812	12.662	4.01519	22.607
											4.329	2.34773	2.482	1.77769	4.803	2.47293	13.1	4.08405	6.421	2.85928	15.192	4.39807	13.043	4.07515	20.54	5.11394	10.14	3.59314	16.067	4.52296	19.486	4.981	17.462	4.71522			16.834	4.62966	9.989	3.56629	11.213	3.77847	3.33	2.0591	17.354	4.70062	5.781	2.71304	15.462
											2.393	1.74553	9.44	3.4669	13.536	4.15145	21.322	5.21038	18.611	4.86788	17.928	4.77772	12.447	3.98096	7.542	3.09883	22.287	5.32698	17.991	4.78611	17.289	4.69181	23.496	5.46956			10.727	3.69568	10.671	3.68602	18.638	4.87141	11.099	3.75921	27.149	5.87939	14.525	4.30044	17.103
											16.356	4.56345	11.631	3.84825	13.238	4.1055	5.731	2.70128	14.902	4.35589	10.304	3.62208	11.596	3.84246	11.336	3.79914	14.476	4.29318	10.47	3.65114	15.099	4.38459	13.382	4.12777			23.397	5.45802	19.474	4.97946	15.098	4.38445	17.969	4.78318	19.75	5.01463	6.837	2.95045	2.285
											3.327	2.05817	10.931	3.73065	18.62	4.86906	5.548	2.65781	13.568	4.15636	16.512	4.58516	10.509	3.65793	20.209	5.07256	19.711	5.00967	8.542	3.29788	10.802	3.70858	19.136	4.93606			24.517	5.58713	17.082	4.66363	3.277	2.04265	3.442	2.09344	11.51	3.82818	12.513	3.9915	10.73
											8.625	3.31386	11.056	3.75192	7.434	3.07657	6.736	2.92857	9.429	3.46488	6.806	2.94375	10.737	3.6974	26.492	5.80781	18.489	4.8519	3.326	2.05786	11.552	3.83516	19.774	5.01767			8.437	3.27755	15.594	4.45588	10.434	3.64486	4.185	2.30836	20.279	5.08134	15.814	4.48721	20.082
											7.589	3.10847	18.787	4.89084	6.117	2.79077	9.089	3.40183	12.534	3.99484	14.807	4.34199	5.504	2.64725	23.134	5.42726	14.691	4.32495	24.184	5.54906	6.045	2.7743	16.4	4.56959			4.59	2.41747	17.022	4.65544	13.347	4.12237	11.039	3.74904	16.789	4.62346	11.779	3.87266	6.76
											19.407	4.97089	16.729	4.61519	13.418	4.13332	15.468	4.43785	22.672	5.37279	6.748	2.93118	17.058	4.66036	11.147	3.76733	15.449	4.43512	19.387	4.96833	20.444	5.10197	21.378	5.21721			21.099	5.18306	12.989	4.06671	6.994	2.98413	20.848	5.15214	5.756	2.70717	11.124	3.76344	22.32
											14.867	4.35078	19.645	5.00128	15.408	4.42923	6.727	2.92662	19.977	5.04336	10.655	3.68325	9.82	3.53599	14.227	4.2561	20.389	5.0951	5.037	2.53245	22.405	5.34106	4.906	2.4993			19.72	5.01082	18.709	4.88068	15.438	4.43354	8.31	3.25279	2.787	1.88375	12.856	4.04583	15.84
											15.187	4.39735	10.171	3.59863	17.932	4.77826	16.339	4.56108	15.705	4.47171	13.253	4.10783	5.114	2.55173	20.343	5.08935	20.714	5.13555	24.522	5.5877	4.742	2.45717	18.99	4.9172			25.455	5.69301	18.871	4.90177	10.304	3.62208	8.324	3.25553	8.671	3.32269	10.766	3.70239	6.914
											12.938	4.05872	4.396	2.36583	15.398	4.42779	22.368	5.33665	5.414	2.62551	9.496	3.47717	10.583	3.67079	20.187	5.0698	5.107	2.54999	22.794	5.38723	11.953	3.90116	21.844	5.27377			6.934	2.9713	14.954	4.36349	20.974	5.16768	20.247	5.07733	10.514	3.6588	3.383	2.07542	3.303
											14.747	4.33318	4.551	2.40718	2.285	1.70568	15.86	4.49373	10.185	3.6011	17.248	4.68624	16.086	4.52563	14.674	4.32244	21.014	5.17261	14.171	4.24771	16.516	4.58572	9.93	3.55574			14.439	4.28769	19.251	4.95087	10.755	3.7005	12.236	3.94707	22.239	5.32124	18.038	4.79236	5.822
											16.034	4.51831	6.551	2.88808	10.59	3.672			4.407	2.36879	15.771	4.4811	17.552	4.72736	12.771	4.03244	13.058	4.07749	13.312	4.11696	27.644	5.93274	11.633	3.84858			18.688	4.87794	12.607	4.00646	17.139	4.67141	12.073	3.92069	11.233	3.78184	18.148	4.80695	15.844
											14.745	4.33289	10.893	3.72416	3.605	2.14244			16.938	4.64393	19.439	4.97499	4.122	2.29092	15.247	4.40603	20.618	5.12364	24.019	5.53009	23.546	5.47537							14.582	4.30887	16.711	4.61271	12.417	3.97616	9.504	3.47863	4.655	2.43453	4.409
											7.173	3.02208	11.098	3.75904	21.851	5.27461			11.05	3.75091	19.159	4.93903	19.209	4.94547	19.6	4.99555	7.651	3.12115	4.828	2.47935									11.958	3.90197	8.739	3.33569	17.728	4.751			18.621	4.86919	13.329
											19.414	4.97179	18.26	4.82176	16.268	4.55116			10.325	3.62577	10.722	3.69482	11.72	3.86295	16.956	4.6464	11.354	3.80215	16.919	4.64133									19.163	4.93954	14.817	4.34345	10.948	3.73355			24.96	5.63738	5.428
											12.189	3.93948	5.325	2.60384	17.437	4.71184			8.76	3.3397	14.381	4.27907	14.157	4.24562	22.927	5.40292	6.133	2.79442	15.729	4.47513									4.807	2.47396	20.442	5.10172					10.668	3.6855	16.618
											17.274	4.68977	8.507	3.29112	16.333	4.56024			12.232	3.94642	9.615	3.49889			19.985	5.04437	9.787	3.53004											16.609	4.59861	16.251	4.54878					12.763	4.03117	10.92
											16.911	4.64023	18.011	4.78877	14.014	4.22412			14.284	4.26462	15.283	4.41123			17.411	4.70833	16.667	4.60663											15.782	4.48266							15.258	4.40762	15.393
											4.058	2.27306	3.149	2.00236	8.705	3.3292			19.217	4.9465	4.436	2.37657			16.327	4.55941	16.747	4.61768											12.631	4.01027							10.164	3.59739	2.446
											20.431	5.10035	16.107	4.52858	16.563	4.59224			13.141	4.09043	6.782	2.93856			10.607	3.67495	17.438	4.71198											8.247	3.24043							9.835	3.53869	9.882
											18.94	4.91072	3.785	2.19527					19.185	4.94238					12.209	3.94271	25.827	5.73445											18.663	4.87468							8.798	3.34693	4.136
											16.634	4.60207	4.187	2.30891					15.72	4.47385					20.638	5.12612	8.389	3.26821											3.967	2.24743									8.909
											16.049	4.52042	12.478	3.98591					18.335	4.83165					17.156	4.67372	18.794	4.89175											5.858	2.73105									12.199
											7.222	3.03238	16.462	4.57822					11.232	3.78167					8.191	3.22941	20.738	5.13853											17.6	4.73382									3.15
											7.042	2.99435	10.102	3.5864					3.67	2.16166					18.709	4.88068	19.894	5.03287											9.367	3.45347									16.085
											13.276	4.11139	4.102	2.28535											10.598	3.67339	21.214	5.19716											4.416	2.37121									3.866
											6.207	2.81123	18.031	4.79143											22.423	5.34321	9.647	3.5047											8.067	3.20487									6.353
											3.051	1.97095	10.353	3.63068											5.751	2.70599	6.162	2.80102											17.28	4.69058									7.963
											16.805	4.62567	20.876	5.15559											15.038	4.37573	17.271	4.68936											4.44	2.37764									13.305
											14.065	4.2318	14.729	4.33054											6.136	2.7951	17.905	4.77466											10.16	3.59668									17.271
											12.965	4.06295	14.856	4.34917											19.96	5.04122	6.758	2.93335											20.414	5.09823									16.843
											6.24	2.81869	2.789	1.88443											16.165	4.53673	9.309	3.44276											6.778	2.93769
											10.969	3.73713	15.418	4.43067											7.411	3.0718	10.347	3.62963											3.138	1.99886
											4.156	2.30034	13.831	4.19645											21.389	5.21856	15.876	4.49599											10.658	3.68377
											12.98	4.0653	12.269	3.95239											17.567	4.72938	20.94	5.16349											14.398	4.2816
											2.751	1.87155	19.52	4.98534											4.12	2.29036	3.751	2.18539											18.405	4.84086
											12.018	3.91175	10.78	3.7048											19.563	4.99083	5.905	2.74198											19.08	4.92883
											16.522	4.58655	19.223	4.94727											21.009	5.17199	10.371	3.63384											9.098	3.40352
											21.389	5.21856	16.24	4.54724											12.851	4.04505	6.756	2.93292											11.567	3.83765
											9.889	3.54839	18.578	4.86356											20.331	5.08785	6.276	2.82681											13.06	4.07781
											13.127	4.08825	14.047	4.22909											20.594	5.12065	18.509	4.85452											5.878	2.73571
											15.825	4.48877	12.434	3.97888											5.28	2.59282	12.738	4.02722											14.589	4.30991
											6.998	2.98498	12.649	4.01313											17.38	4.70414	6.847	2.9526											7.971	3.18575
											5.793	2.71586	8.018	3.19513											19.625	4.99873	17.905	4.77466											11.765	3.87036
											11.907	3.89364	18.071	4.79674											23.165	5.43089	6.236	2.81779											6.967	2.97837
											13.845	4.19857	4.338	2.35017											19.327	4.96064	22.44	5.34523											16.842	4.63076
											5.638	2.67928	12.754	4.02975											13.536	4.15145	10.453	3.64817											16.778	4.62195
											14.669	4.32171	9.46	3.47057											14.896	4.35502	13.629	4.16569											15.469	4.43799
											13.18	4.0965	18.3	4.82704											19.085	4.92948	10.131	3.59154											15.507	4.44344
											17.765	4.75595	19.86	5.02857											22.323	5.33128	15.482	4.43985											11.185	3.77375
											10.707	3.69223	17.562	4.7287											23.58	5.47932	7.071	3.00051											16.462	4.57822
											8.482	3.28628	12.514	3.99166											14.26	4.26103	13.211	4.10131											18.603	4.86683
											14.305	4.26775	7.553	3.10109											19.456	4.97716	21.247	5.2012											3.444	2.09405
											18.32	4.82967	11.536	3.8325											21.551	5.23828	16.418	4.57209											11.325	3.79729
											5.829	2.72428	17.402	4.70711											21.016	5.17285	5.693	2.69231											16.327	4.55941
											13.058	4.07749	15.64	4.46245											8.078	3.20706	20.1	5.05886											23.054	5.41787
											8.953	3.37629	16.874	4.63515											18.676	4.87637	11.696	3.85899											21.383	5.21782
											6.871	2.95777	16.614	4.5993											19.98	5.04374	10.138	3.59278											18.871	4.90177
											6.111	2.7894	18.96	4.91331											11.645	3.85057	16.2	4.54164											18.647	4.87259
											19.283	4.95499	18.436	4.84494											18.502	4.8536	22.169	5.31286											14.569	4.30695
											18.111	4.80205	19.936	5.03818											16.507	4.58447	22.407	5.3413											18.818	4.89488
											5.693	2.69231	16.511	4.58503											14.349	4.27431	11.102	3.75972											3.767	2.19004
											10.718	3.69413	11.885	3.89005											20.769	5.14236	15.596	4.45617											12.714	4.02343
											12.54	3.9958	11.318	3.79612											3.758	2.18743	18.914	4.90735											15.787	4.48337
											18.08	4.79793	6.551	2.88808											15.68	4.46815	11.12	3.76277											16.342	4.5615
											5.127	2.55498	14.989	4.36859											10.576	3.66958	20.874	5.15535											5.413	2.62527
											20.091	5.05773	3.965	2.24686											5.02	2.52817	13.574	4.15728											16.431	4.5739
											3.476	2.10375	4.622	2.42588											13.14	4.09028	12.022	3.9124											8.227	3.2365
											10.673	3.68636	12.849	4.04473											11.967	3.90344	23.794	5.50413											18.467	4.84901
											5.409	2.6243	6.005	2.7651											15.098	4.38445	19.487	4.98113											15.934	4.5042
											15.82	4.48806	8.902	3.36666											10.38	3.63541	16.531	4.5878											11.151	3.76801
											17.467	4.7159	13.771	4.18734											16.996	4.65188	18.078	4.79767											7.52	3.09431
											5.947	2.75172	18.189	4.81238											19.305	4.95781	14.702	4.32657											17.356	4.70089
											20.171	5.06779	17.68	4.74456											8.736	3.33512	19.74	5.01336											10.129	3.59119
											11.54	3.83317	19.476	4.97972											16.751	4.61823	15.371	4.42391											11.234	3.78201
											20.358	5.09123	20.129	5.06251											2.276	1.70232	19.111	4.93284											8.009	3.19333
											16.9	4.63872	15.174	4.39547											18.074	4.79714	23.805	5.5054											16.531	4.5878
											3.116	1.99184	11.029	3.74734											24.358	5.56898	20.576	5.11842											20.349	5.0901
											13.136	4.08965	15.369	4.42362											10.558	3.66645	18.236	4.81859											6.929	2.97023
											13.907	4.20796	20.276	5.08096											13.016	4.07093	22.154	5.31106											19.691	5.00713
											5.947	2.75172	16.409	4.57084											8.64	3.31674	17.342	4.69899											19.454	4.97691
											6.493	2.87526	9.322	3.44516											9.882	3.54713	11.496	3.82585											12.078	3.9215
											15.707	4.472	6.06	2.77774											22.107	5.30542	15.362	4.42261											11.494	3.82552
											4.289	2.33686	12.807	4.03812											19.885	5.03174	16.298	4.55535											17.738	4.75234
											20.403	5.09685	17.065	4.66131											22.745	5.38143	13.445	4.13748											2.289	1.70717
											14.231	4.2567	5.56	2.66068											16.434	4.57432	15.711	4.47257											16.562	4.5921
											14.885	4.35341	14.396	4.2813											12.758	4.03038	15.394	4.42722											7.502	3.09061
											5.156	2.56219	6.716	2.92422											18.034	4.79183	15.96	4.50787											6.905	2.96508
											8.451	3.28027	7.189	3.02545											15.274	4.40993	20.583	5.11929											7.762	3.14371
											9.482	3.4746	17.98	4.78465											17.52	4.72305	15.574	4.45303											15.865	4.49443
											19.385	4.96807	9.153	3.41379											22.656	5.3709	16.458	4.57766											11.391	3.80834
											11.667	3.8542	8.471	3.28415											24.518	5.58724													4.333	2.34882
											19.574	4.99223													22.474	5.34928													8.909	3.36798
											14.874	4.3518													24.765	5.61532													11.225	3.78049
											11.36	3.80316													22.736	5.38037													7.269	3.04223
											9.049	3.39434													11.967	3.90344													20.238	5.0762
											4.909	2.50007													11.996	3.90817													14.438	4.28754
																									20.298	5.08372													13.885	4.20463
																									15.878	4.49628													17.567	4.72938
																									5.918	2.745													17.482	4.71792
																									5.818	2.72171													14.936	4.36086
																									4.936	2.50693													15.3	4.41368
																									6.151	2.79852													10.669	3.68567
																									12.729	4.0258													4.269	2.33141
																									18.471	4.84954													13.689	4.17485
																																							10.198	3.6034
																																							11.476	3.82252
																																							13.185	4.09728
																																							13.26	4.10891
																																							2.851	1.90526
																																							5.433	2.63012
																																							16.469	4.57919
																																							15.42	4.43095
																																							16.989	4.65092
																																							3.173	2.00997
[truncated: 68 more columns]

## Sheet: GC Nucleus vs Soma
TEM images of GC somata and nuclei				2D Analysis: Size					diameters					diameters					diameters
Rothman et al 2023				Group 0	M15				Group 1	M18				Group 2	M19				Group 3	M21				pooled
blind particle detection				CBM46_PJFS_15_20					CBM47_PJFS_18_20					CBM48_PJFS_19_20					CBM49_PJFS_21_20
Group 0-3 Pooled
soma vs nucleus					nucleus	nucleus	soma	soma		nucleus	nucleus	soma	soma		nucleus	nucleus	soma	soma		nucleus	nucleus	soma	soma	nucleus	soma
					area from Fiji	d-area	area from Fiji	d-area		area from Fiji	d-area	area from Fiji	d-area		area from Fiji	d-area	area from Fiji	d-area		area from Fiji	d-area	area from Fiji	d-area	d-area	d-area
Igor line fit					um2	um	um2	um		um2	um	um2	um		um2	um	um2	um		um2	um	um2	um	um	um
m	0.952475	um/um				41		41			38		38			50		50			46		46	175	175				SUMMARY OUTPUT
b	1.01595	um				1.45862		2.66235			2.24176		3.01744			1.98896		3.21697			1.90425		3.04579	1.45862	2.66235
Pr	0.960317					5.52111		6.24454			6.00113		7.38386			5.66891		6.62792			5.2728		5.84082	6.00113	7.38386				Regression Statistics
r2	0.922208					4.14055		4.96431			4.54667		5.42357			4.40261		5.2166			3.9698		4.72144	4.25873	5.07228				Multiple R	0.960317
						0.76889		0.739281			1.03989		1.06007			0.758578		0.7499			0.782267		0.71559	0.857659	0.850655				R Square	0.922208
N	175																												Adjusted R Square	0.921759
																													Standard Error	0.237942
				07_PJFS_15_20_L3_8900x_20210117	8.725	3.33302	15.544	4.44873	04_PJFS_18_20_N2_3700x_20210117	23.24	5.43968	31.255	6.30834	16_PJFS_19_20_O2_1850x_20210117	18.966	4.91409	27.411	5.90769	51_PJFS_21_20_P5_1650x_20210117	13.718	4.17927	19.69	5.007	3.33302	4.44873				Observations	175
See Tab GC N→S				16_PJFS_15_20_L3_8900x_20210117	18.49	4.85203	27.741	5.94314	07_PJFS_18_20_N2_2550x_20210117	18.981	4.91603	27.165	5.88112	16_PJFS_19_20_O2_1850x_20210117	18.543	4.85898	22.443	5.34559	51_PJFS_21_20_P5_1650x_20210117	16.914	4.64064	23.797	5.50448	4.85203	5.94314
				17_PJFS_15_20_L3_8900x_20210117	20.489	5.10758	27.643	5.93264	07_PJFS_18_20_N2_2550x_20210117	23.677	5.49058	30.141	6.19489	16_PJFS_19_20_O2_1850x_20210117	11.674	3.85536	15.103	4.38517	51_PJFS_21_20_P5_1650x_20210117	10.737	3.6974	15.216	4.40155	5.10758	5.93264				ANOVA
				33_PJFS_15_20_L3_2550x_20210117	15.015	4.37238	19.346	4.96307	07_PJFS_18_20_N2_2550x_20210117	5.644	2.6807	8.952	3.3761	16_PJFS_19_20_O2_1850x_20210117	19.747	5.01425	25.768	5.7279	51_PJFS_21_20_P5_1650x_20210117	18.929	4.90929	24.583	5.59464	4.37238	4.96307					df	SS	MS	F	Significance F
				33_PJFS_15_20_L3_2550x_20210117	14.979	4.36713	20.997	5.17051	07_PJFS_18_20_N2_2550x_20210117	17.478	4.71738	22.747	5.38167	16_PJFS_19_20_O2_1850x_20210117	7.869	3.1653	12.639	4.01154	51_PJFS_21_20_P5_1650x_20210117	17.743	4.75301	21.517	5.23415	4.36713	5.17051				Regression	1	116.114	116.114	2050.89	7.33389e-98
				33_PJFS_15_20_L3_2550x_20210117	7.525	3.09534	14.774	4.33715	07_PJFS_18_20_N2_2550x_20210117	6.344	2.84208	13.151	4.09199	16_PJFS_19_20_O2_1850x_20210117	15.784	4.48295	22.914	5.40139	51_PJFS_21_20_P5_1650x_20210117	8.403	3.27094	14.351	4.27461	3.09534	4.33715				Residual	173	9.79464	0.0566164
um2 = um^2				33_PJFS_15_20_L3_2550x_20210117	12.008	3.91012	18.406	4.841	07_PJFS_18_20_N2_2550x_20210117	14.805	4.34169	21.67	5.25272	16_PJFS_19_20_O2_1850x_20210117	15.739	4.47655	24.234	5.55479	51_PJFS_21_20_P5_1650x_20210117	12.315	3.95979	17.213	4.68148	3.91012	4.841				Total	174	125.909
d-area = equivalent-area diameter				33_PJFS_15_20_L3_2550x_20210117	6.213	2.81259	13.003	4.0689	07_PJFS_18_20_N2_2550x_20210117	4.295	2.3385	7.151	3.01744	16_PJFS_19_20_O2_1850x_20210117	17.956	4.78145	21.883	5.27848	51_PJFS_21_20_P5_1650x_20210117	11.829	3.88087	19.601	4.99567	2.81259	4.0689
				33_PJFS_15_20_L3_2550x_20210117	9.74	3.52156	12.983	4.06577	07_PJFS_18_20_N2_2550x_20210117	23.345	5.45195	31.572	6.34025	16_PJFS_19_20_O2_1850x_20210117	17.861	4.76879	22.173	5.31334	51_PJFS_21_20_P5_1650x_20210117	7.411	3.0718	9.463	3.47112	3.52156	4.06577					Coefficients	Standard Error	t Stat	P-value	Lower 95%	Upper 95%	Lower 95.0%	Upper 95.0%
				33_PJFS_15_20_L3_2550x_20210117	1.671	1.45862	5.567	2.66235	07_PJFS_18_20_N2_2550x_20210117	18.681	4.87703	23.648	5.48722	16_PJFS_19_20_O2_1850x_20210117	14.031	4.22668	18.145	4.80655	51_PJFS_21_20_P5_1650x_20210117	18.567	4.86212	26.115	5.76634	1.45862	2.66235				Intercept	1.01595	0.091358	11.1205	5.11344e-22	0.835629	1.19627	0.835629	1.19627
				33_PJFS_15_20_L3_2550x_20210117	11.242	3.78335	18.466	4.84888	07_PJFS_18_20_N2_2550x_20210117	9.591	3.49452	15.617	4.45917	16_PJFS_19_20_O2_1850x_20210117	11.113	3.76158	18.029	4.79116	51_PJFS_21_20_P5_1650x_20210117	10.546	3.66437	13.88	4.20387	3.78335	4.84888				X Variable 1	0.952475	0.0210321	45.2868	7.33389e-98	0.910962	0.993987	0.910962	0.993987
				33_PJFS_15_20_L3_2550x_20210117	12.289	3.95561	15.279	4.41065	07_PJFS_18_20_N2_2550x_20210117	26.433	5.80134	33.869	6.56684	16_PJFS_19_20_O2_1850x_20210117	16.107	4.52858	21.843	5.27365	51_PJFS_21_20_P5_1650x_20210117	3.916	2.23294	9.357	3.45162	3.95561	4.41065
				33_PJFS_15_20_L3_2550x_20210117	14.055	4.23029	17.996	4.78678	07_PJFS_18_20_N2_2550x_20210117	23.623	5.48432	32.44	6.42681	16_PJFS_19_20_O2_1850x_20210117	14.206	4.25296	17.68	4.74456	51_PJFS_21_20_P5_1650x_20210117	13.4	4.13055	18.524	4.85649	4.23029	4.78678
				33_PJFS_15_20_L3_2550x_20210117	15.366	4.42319	19.275	4.95396	07_PJFS_18_20_N2_2550x_20210117	5.413	2.62527	7.921	3.17574	16_PJFS_19_20_O2_1850x_20210117	12.014	3.9111	18.427	4.84376	51_PJFS_21_20_P5_1650x_20210117	7.496	3.08937	11.749	3.86772	4.42319	4.95396
				33_PJFS_15_20_L3_2550x_20210117	13.193	4.09852	17.091	4.66486	07_PJFS_18_20_N2_2550x_20210117	14.142	4.24337	20.417	5.0986	16_PJFS_19_20_O2_1850x_20210117	16.999	4.65229	22.08	5.30218	51_PJFS_21_20_P5_1650x_20210117	14.089	4.23541	18.464	4.84862	4.09852	4.66486				RESIDUAL OUTPUT
				33_PJFS_15_20_L3_2550x_20210117	16.194	4.5408	20.665	5.12947	07_PJFS_18_20_N2_2550x_20210117	18.561	4.86134	25.922	5.74499	16_PJFS_19_20_O2_1850x_20210117	24.308	5.56326	29.567	6.13562	51_PJFS_21_20_P5_1650x_20210117	17.378	4.70387	23.462	5.4656	4.5408	5.12947
				33_PJFS_15_20_L3_2550x_20210117	13.144	4.0909	18.54	4.85859	07_PJFS_18_20_N2_2550x_20210117	25.517	5.69993	33.704	6.55082	16_PJFS_19_20_O2_1850x_20210117	17.278	4.69031	22.786	5.38628	51_PJFS_21_20_P5_1650x_20210117	17.377	4.70373	22.031	5.29629	4.0909	4.85859				Observation	Predicted Y	Residuals
				33_PJFS_15_20_L3_2550x_20210117	17.557	4.72803	25.625	5.71198	07_PJFS_18_20_N2_2550x_20210117	28.285	6.00113	42.821	7.38386	16_PJFS_19_20_O2_1850x_20210117	21.053	5.1774	24.919	5.63275	51_PJFS_21_20_P5_1650x_20210117	2.848	1.90425	8.813	3.34979	4.72803	5.71198				1	4.19056	0.258169
				33_PJFS_15_20_L3_2550x_20210117	15.693	4.47001	21.417	5.22197	14_PJFS_18_20_N2_2550x_20210117	23.569	5.47805	30.225	6.20352	16_PJFS_19_20_O2_1850x_20210117	11.328	3.7978	15.39	4.42664	51_PJFS_21_20_P5_1650x_20210117	9.706	3.5154	15.744	4.47726	4.47001	5.22197				2	5.63738	0.305757
				33_PJFS_15_20_L3_2550x_20210117	15.786	4.48323	22.679	5.37362	14_PJFS_18_20_N2_2550x_20210117	14.75	4.33362	22.403	5.34082	16_PJFS_19_20_O2_1850x_20210117	7.31	3.0508	12.281	3.95432	51_PJFS_21_20_P5_1650x_20210117	14.697	4.32583	21.596	5.24375	4.48323	5.37362				3	5.88079	0.0518431
				33_PJFS_15_20_L3_2550x_20210117	11.475	3.82236	15.954	4.50702	14_PJFS_18_20_N2_2550x_20210117	23.486	5.46839	30.351	6.21644	16_PJFS_19_20_O2_1850x_20210117	21.807	5.2693	34.502	6.62792	51_PJFS_21_20_P5_1650x_20210117	17.528	4.72412	24.903	5.63094	3.82236	4.50702				4	5.18053	-0.217455
				33_PJFS_15_20_L3_2550x_20210117	15.504	4.44301	24.113	5.5409	14_PJFS_18_20_N2_2550x_20210117	16.95	4.64558	21.94	5.28535	16_PJFS_19_20_O2_1850x_20210117	15.1	4.38474	18.672	4.87585	51_PJFS_21_20_P5_1650x_20210117	6.248	2.8205	9.467	3.47185	4.44301	5.5409				5	5.17553	-0.00501908
				33_PJFS_15_20_L3_2550x_20210117	5.692	2.69208	9.405	3.46046	14_PJFS_18_20_N2_2550x_20210117	14.109	4.23841	19.198	4.94405	16_PJFS_19_20_O2_1850x_20210117	11.827	3.88054	21.173	5.19214	51_PJFS_21_20_P5_1650x_20210117	12.638	4.01138	15.825	4.48877	2.69208	3.46046				6	3.96418	0.372965
				33_PJFS_15_20_L3_2550x_20210117	11.505	3.82735	17.884	4.77186	14_PJFS_18_20_N2_2550x_20210117	12.721	4.02453	17.723	4.75033	16_PJFS_19_20_O2_1850x_20210117	14.883	4.35312	27.633	5.93156	51_PJFS_21_20_P5_1650x_20210117	14.952	4.3632	19.372	4.96641	3.82735	4.77186				7	4.74024	0.100755
				33_PJFS_15_20_L3_2550x_20210117	11.346	3.80081	14.345	4.27371	14_PJFS_18_20_N2_2550x_20210117	21.045	5.17642	30.077	6.18831	19_PJFS_19_20_O2_1850x_20210117	9.702	3.51468	12.875	4.04882	51_PJFS_21_20_P5_1650x_20210117	18.485	4.85137	23.853	5.51095	3.80081	4.27371				8	3.69487	0.374033
				37_PJFS_15_20_L3_6200x_20210117	13.83	4.1963	20.643	5.12674	14_PJFS_18_20_N2_2550x_20210117	17.372	4.70305	23.091	5.42221	19_PJFS_19_20_O2_1850x_20210117	16.705	4.61188	23.818	5.50691	51_PJFS_21_20_P5_1650x_20210117	3.733	2.18014	10.62	3.6772	4.1963	5.12674				9	4.37014	-0.304373
				37_PJFS_15_20_L3_6200x_20210117	15.984	4.51126	22.803	5.38829	14_PJFS_18_20_N2_2550x_20210117	26.559	5.81515	33.818	6.56189	19_PJFS_19_20_O2_1850x_20210117	20.732	5.13778	30.094	6.19006	51_PJFS_21_20_P5_1650x_20210117	17.591	4.73261	24.767	5.61554	4.51126	5.38829				10	2.40525	0.257102
				37_PJFS_15_20_L3_6200x_20210117	13.287	4.11309	19.133	4.93568	14_PJFS_18_20_N2_2550x_20210117	18.657	4.87389	26.489	5.80748	19_PJFS_19_20_O2_1850x_20210117	15.795	4.48451	22.242	5.3216	51_PJFS_21_20_P5_1650x_20210117	17.674	4.74376	22.577	5.36152	4.11309	4.93568				11	4.6195	0.229384
				40_PJFS_15_20_L3_3700x_20210117	12.345	3.96461	20.418	5.09873	14_PJFS_18_20_N2_2550x_20210117	15.802	4.4855	23.99	5.52675	19_PJFS_19_20_O2_1850x_20210117	21.671	5.25284	31.099	6.29257	51_PJFS_21_20_P5_1650x_20210117	13.815	4.19402	18.714	4.88133	3.96461	5.09873				12	4.78357	-0.372917
				40_PJFS_15_20_L3_3700x_20210117	20.529	5.11257	28.74	6.04921	14_PJFS_18_20_N2_2550x_20210117	16.957	4.64654	26.888	5.85106	19_PJFS_19_20_O2_1850x_20210117	11.149	3.76767	17.639	4.73906	51_PJFS_21_20_P5_1650x_20210117	9.787	3.53004	14.122	4.24036	5.11257	6.04921				13	5.0452	-0.25842
				40_PJFS_15_20_L3_3700x_20210117	16.221	4.54458	20.757	5.14088	14_PJFS_18_20_N2_2550x_20210117	25.051	5.64765	29.637	6.14288	19_PJFS_19_20_O2_1850x_20210117	17.233	4.6842	21.471	5.22855	51_PJFS_21_20_P5_1650x_20210117	21.836	5.2728	26.794	5.84082	4.54458	5.14088				14	5.22892	-0.274967
				40_PJFS_15_20_L3_3700x_20210117	17.295	4.69262	22.413	5.34201	14_PJFS_18_20_N2_2550x_20210117	20.141	5.06402	26.388	5.7964	19_PJFS_19_20_O2_1850x_20210117	19.568	4.99147	26.07	5.76137	51_PJFS_21_20_P5_1650x_20210117	5.453	2.63495	7.286	3.04579	4.69262	5.34201				15	4.91968	-0.254821
				40_PJFS_15_20_L3_3700x_20210117	6.613	2.90171	9.674	3.5096	14_PJFS_18_20_N2_2550x_20210117	6.809	2.9444	9.537	3.48466	19_PJFS_19_20_O2_1850x_20210117	16.525	4.58697	23.109	5.42432	51_PJFS_21_20_P5_1650x_20210117	11.476	3.82252	15.883	4.49698	2.90171	3.5096				16	5.34094	-0.21147
				40_PJFS_15_20_L3_3700x_20210117	23.941	5.52111	30.626	6.24454	14_PJFS_18_20_N2_2550x_20210117	21.14	5.18809	29.72	6.15148	19_PJFS_19_20_O2_1850x_20210117	10.199	3.60358	16.815	4.62704	51_PJFS_21_20_P5_1650x_20210117	14.064	4.23165	19.333	4.96141	5.52111	6.24454				17	4.91243	-0.0538407
				40_PJFS_15_20_L3_3700x_20210117	17.925	4.77732	21.745	5.26181	14_PJFS_18_20_N2_2550x_20210117	15.013	4.37209	24.366	5.5699	19_PJFS_19_20_O2_1850x_20210117	25.24	5.66891	32.662	6.44876	51_PJFS_21_20_P5_1650x_20210117	18.81	4.89384	25.001	5.64201	4.77732	5.26181				18	5.51928	0.192707
				40_PJFS_15_20_L3_3700x_20210117	21.718	5.25854	28.009	5.97178	14_PJFS_18_20_N2_2550x_20210117	10.045	3.57627	19.657	5.00281	19_PJFS_19_20_O2_1850x_20210117	14.702	4.32657	20.347	5.08985	51_PJFS_21_20_P5_1650x_20210117	9.158	3.41472	14.1	4.23706	5.25854	5.97178				19	5.27352	-0.0515454
				20_PJFS_15_20_L4_3700x_20210117	11.674	3.85536	18.124	4.80377	14_PJFS_18_20_N2_2550x_20210117	3.947	2.24176	8.795	3.34636	19_PJFS_19_20_O2_1850x_20210117	23.17	5.43148	28.238	5.99614	61_PJFS_21_20_P5_6200x_20210117	16.647	4.60387	22	5.29257	3.85536	4.80377				20	5.28611	0.0875082
				20_PJFS_15_20_L4_3700x_20210117	14.935	4.36071	20.258	5.07871	14_PJFS_18_20_N2_2550x_20210117	16.211	4.54318	26.097	5.76435	19_PJFS_19_20_O2_1850x_20210117	3.107	1.98896	8.128	3.21697	61_PJFS_21_20_P5_6200x_20210117	15.38	4.4252	19.805	5.0216	4.36071	5.07871				21	4.65665	-0.149624
				20_PJFS_15_20_L4_3700x_20210117	16.683	4.60885	27.059	5.86963						19_PJFS_19_20_O2_1850x_20210117	23.203	5.43535	30.975	6.28002	61_PJFS_21_20_P5_6200x_20210117	10.332	3.627	15.828	4.48919	4.60885	5.86963				22	5.2478	0.293105
				20_PJFS_15_20_L4_3700x_20210117	14.869	4.35107	20.857	5.15325						19_PJFS_19_20_O2_1850x_20210117	22.539	5.35701	28.433	6.01681	61_PJFS_21_20_P5_6200x_20210117	14.888	4.35385	19.748	5.01437	4.35107	5.15325				23	3.58008	-0.119619
				20_PJFS_15_20_L4_3700x_20210117	17.893	4.77306	24.755	5.61418						19_PJFS_19_20_O2_1850x_20210117	15.732	4.47556	20.985	5.16904	62_PJFS_21_20_P5_6200x_20210117	15.797	4.48479	21.157	5.19018	4.77306	5.61418				24	4.6614	0.110452
														19_PJFS_19_20_O2_1850x_20210117	20.724	5.13679	26.201	5.77582	62_PJFS_21_20_P5_6200x_20210117	13.203	4.10007	18.399	4.84008	5.43968	6.30834				25	4.63613	-0.362413
														19_PJFS_19_20_O2_1850x_20210117	9.608	3.49761	13.402	4.13085	62_PJFS_21_20_P5_6200x_20210117	11.831	3.8812	13.936	4.21235	4.91603	5.88112				26	5.01281	0.113927
														19_PJFS_19_20_O2_1850x_20210117	8.654	3.31943	13.398	4.13024	62_PJFS_21_20_P5_6200x_20210117	9.289	3.43906	12.732	4.02627	5.49058	6.19489				27	5.31281	0.0754823
														19_PJFS_19_20_O2_1850x_20210117	13.127	4.08825	22.379	5.33796	63_PJFS_21_20_P5_8900x_20210117	11.548	3.8345	16.074	4.52394	2.6807	3.3761				28	4.93357	0.00210996
														19_PJFS_19_20_O2_1850x_20210117	8.499	3.28957	12.302	3.9577	63_PJFS_21_20_P5_8900x_20210117	10.804	3.70892	16.009	4.51479	4.71738	5.38167				29	4.79214	0.306585
														19_PJFS_19_20_O2_1850x_20210117	10.264	3.61504	16.089	4.52605						2.84208	4.09199				30	5.88554	0.163668
														19_PJFS_19_20_O2_1850x_20210117	14.337	4.27252	21.7	5.25636						4.34169	5.25272				31	5.34455	-0.203668
														21_PJFS_19_20_O2_3700x_20210117	16.756	4.61892	23.431	5.46198						2.3385	3.01744				32	5.48555	-0.143535
														21_PJFS_19_20_O2_3700x_20210117	20.868	5.15461	28.694	6.04436						5.45195	6.34025				33	3.77976	-0.270152
																								4.87703	5.48722				34	6.27466	-0.0301272
																								3.49452	4.45917				35	5.56623	-0.304423
																								5.80134	6.56684				36	6.02457	-0.0527915
																								5.48432	6.42681				37	4.68808	0.115688
																								2.62527	3.17574				38	5.16942	-0.0907097
																								4.24337	5.0986				39	5.40576	0.463876
																								4.86134	5.74499				40	5.16023	-0.00698408
																								5.69993	6.55082				41	5.56216	0.0520178
																								6.00113	7.38386				42	6.1971	0.111233
																								5.47805	6.20352				43	5.69834	0.182775
																								4.33362	5.34082				44	6.24559	-0.0506949
																								5.46839	6.21644				45	3.56925	-0.193151
																								4.64558	5.28535				46	5.50913	-0.127463
																								4.23841	4.94405				47	3.72296	0.369029
																								4.02453	4.75033				48	5.1513	0.101421
																								5.17642	6.18831				49	3.24331	-0.225868
																								4.70305	5.42221				50	6.20879	0.131452
																								5.81515	6.56189				51	5.66119	-0.173974
																								4.87389	5.80748				52	4.34439	0.114782
																								4.4855	5.52675				53	6.54158	0.0252596
																								4.64654	5.85106				54	6.23962	0.187188
																								5.64765	6.14288				55	3.51645	-0.340712
																								5.06402	5.7964				56	5.05765	0.0409539
																								2.9444	3.48466				57	5.64625	0.0987414
																								5.18809	6.15148				58	6.44499	0.10583
																								4.37209	5.5699				59	6.73187	0.651986
																								3.57627	5.00281				60	6.23365	-0.0301278
																								2.24176	3.34636				61	5.14361	0.197208
																								4.54318	5.76435				62	6.22445	-0.00801544
																								4.91409	5.90769				63	5.44075	-0.1554
																								4.85898	5.34559				64	5.05293	-0.108876
																								3.85536	4.38517				65	4.84922	-0.0988872
																								5.01425	5.7279				66	5.94636	0.241956
																								3.1653	4.01154				67	5.49549	-0.0732772
																								4.48295	5.40139				68	6.55473	0.00715953
																								4.47655	5.55479				69	5.65821	0.149274
																								4.78145	5.27848				70	5.28828	0.238479
																								4.76879	5.31334				71	5.44166	0.409398
																								4.22668	4.80655				72	6.39519	-0.252308
																								3.76158	4.79116				73	5.8393	-0.0429018
																								4.52858	5.27365				74	3.82041	-0.33575
																								4.25296	4.74456				75	5.95747	0.194004
																								3.9111	4.84376				76	5.18025	0.389646
																								4.65229	5.30218				77	4.42225	0.580553
																								5.56326	6.13562				78	3.15117	0.195197
																								4.69031	5.38628				79	5.34321	0.421137
																								5.1774	5.63275				80	5.69649	0.211194
																								3.7978	4.42664				81	5.644	-0.298415
																								3.0508	3.95432				82	4.68808	-0.302909
																								5.2693	6.62792				83	5.79189	-0.0639909
																								4.38474	4.87585				84	4.03082	-0.0192738
																								3.88054	5.19214				85	5.28584	0.115548
																								4.35312	5.93156				86	5.27975	0.275039
																								3.51468	4.04882				87	5.57016	-0.291686
																								4.61188	5.50691				88	5.5581	-0.244762
																								5.13778	6.19006				89	5.04175	-0.235203
																								4.48451	5.3216				90	4.59876	0.192401
																								5.25284	6.29257				91	5.32931	-0.055661
																								3.76767	4.73906				92	5.06678	-0.322219
																								4.6842	5.22855				93	4.74117	0.102585
																								4.99147	5.76137				94	5.44714	-0.144955
																								4.58697	5.42432				95	6.31482	-0.179193
																								3.60358	4.62704				96	5.48335	-0.0970704
																								5.66891	6.44876				97	5.94729	-0.314546
																								4.32657	5.08985				98	4.63325	-0.206612
																								5.43148	5.99614				99	3.92176	0.0325626
																								1.98896	3.21697				100	6.03482	0.593095
																								5.43535	6.28002				101	5.1923	-0.316448
																								5.35701	6.01681				102	4.71207	0.480072
																								4.47556	5.16904				103	5.16218	0.76938
																								5.13679	5.77582				104	4.36359	-0.31477
																								3.49761	4.13085				105	5.40865	0.098256
																								3.31943	4.13024				106	5.90956	0.280507
																								4.08825	5.33796				107	5.28733	0.0342674
																								3.28957	3.9577				108	6.01915	0.273423
																								3.61504	4.52605				109	4.60456	0.134498
																								4.27252	5.25636				110	5.47753	-0.248982
																								4.61892	5.46198				111	5.7702	-0.00882783
																								5.15461	6.04436				112	5.38492	0.0394039
																								4.17927	5.007				113	4.44826	0.178778
																								4.64064	5.50448				114	6.41544	0.0333196
																								3.6974	4.40155				115	5.13689	-0.0470394
																								4.90929	5.59464				116	6.18929	-0.193151
																								4.75301	5.23415				117	2.91038	0.306588
																								3.27094	4.27461				118	6.19298	0.0870384
																								3.95979	4.68148				119	6.11836	-0.101553
																								3.88087	4.99567				120	5.2788	-0.109767
																								3.0718	3.47112				121	5.90861	-0.132787
																								4.86212	5.76634				122	4.34733	-0.216481
																								3.66437	4.20387				123	4.17762	-0.0473839
																								2.23294	3.45162				124	4.90991	0.428055
																								4.13055	4.85649				125	4.14918	-0.191479
																								3.08937	3.86772				126	4.45918	0.0668676
																								4.23541	4.84862				127	5.08542	0.170941
																								4.70387	5.4656				128	5.41535	0.0466338
																								4.70373	5.29629				129	5.92558	0.118784
																								1.90425	3.34979				130	4.9966	0.0104061
																								3.5154	4.47726				131	5.43604	0.0684342
																								4.32583	5.24375				132	4.53763	-0.136083
																								4.72412	5.63094				133	5.69193	-0.0972806
																								2.8205	3.47185				134	5.54307	-0.308922
																								4.01138	4.48877				135	4.13143	0.143173
																								4.3632	4.96641				136	4.78755	-0.106067
																								4.85137	5.51095				137	4.71238	0.283296
																								2.18014	3.6772				138	3.94176	-0.470645
																								4.73261	5.61554				139	5.647	0.11934
																								4.74376	5.36152				140	4.50617	-0.30229
																								4.19402	4.88133				141	3.14276	0.308859
																								3.53004	4.24036				142	4.95019	-0.0936996
																								5.2728	5.84082				143	3.95849	-0.0907705
																								2.63495	3.04579				144	5.05007	-0.201449
																								3.82252	4.49698				145	5.49626	-0.0306654
																								4.23165	4.96141				146	5.49613	-0.199838
																								4.89384	5.64201				147	2.8297	0.520082
																								3.41472	4.23706				148	4.36428	0.112981
																								4.60387	5.29257				149	5.13619	0.107555
																								4.4252	5.0216				150	5.51556	0.115383
																								3.627	4.48919				151	3.7024	-0.230548
																								4.35385	5.01437				152	4.83669	-0.347925
																								4.48479	5.19018				153	5.17178	-0.205375
																								4.10007	4.84008				154	5.63676	-0.125809
																								3.8812	4.21235				155	3.09248	0.584725
																								3.43906	4.02627				156	5.52364	0.0919074
																								3.8345	4.52394				157	5.53426	-0.172734
																								3.70892	4.51479				158	5.01065	-0.129314
																													159	4.37822	-0.13786
																													160	6.03816	-0.19734
																													161	3.52567	-0.479887
																													162	4.65681	-0.159823
																													163	5.04649	-0.0850807
																													164	5.6772	-0.0351952
																													165	4.26839	-0.031325
																													166	5.40102	-0.108451
																													167	5.23084	-0.209238
																													168	4.47057	0.0186191
																													169	5.16288	-0.148506
																													170	5.2876	-0.0974238
																													171	4.92116	-0.0810865
																													172	4.71269	-0.500344
																													173	4.29156	-0.26529
																													174	4.66821	-0.144268
																													175	4.5486	-0.0338141

## Sheet: GC N→S
TEM images of GC somata and nuclei				2D Analysis: Size				diameters														diameters														diameters												diameters
Rothman et al 2023				# mice	4	(Groups)		Group 0	M15													Group 1	M18													Group 2	M19											Group 3	M21
blind particle detection								CBM46_PJFS_15_20														CBM47_PJFS_18_20														CBM48_PJFS_19_20												CBM49_PJFS_21_20
T	0.06	um			MIN	MAX		male														female														female												male
T	0.0107148	u.d.		age	26	31	days		26														31														31												31
PSFxy	0.00045	um		# images	6	7	per mouse		7														7														6												6
PSFxy	8.03608e-05	u.d.		# diameters	416	519	per mouse		519														487														416												460
				MIN	2.18541	2.63309	um		2.2214														2.63309														2.2867												2.18541
				MAX	6.3062	6.66674	um		6.55139														6.66674														6.61591												6.3062
See Fig 8				AVERAGE	4.45313	5.12674	um		4.75907														5.12674														4.75498												4.45313
See Table 3				STDEV	0.809755	0.92904	um		0.85637														0.904488														0.92904												0.809755
							ID	M15.L3.15		M15.L4.08		M15.L3.11		M15.L3.12		M15.L3.22		M15.L3.25		M15.L4.04		M18.N2.08		M18.N2.51		M18.N2.02		M18.N2.05		M18.N3.17		M18.N4.10		M18.N4.15		M19.O2.06		M19.O2.12		M19.O2.13		M19.O2.20		M19.O2.38		M19.O2.44		M21.P5.33
								15_PJFS_15_20_L3_970x_20210117		08_PJFS_15_20_L4_970x_20210117		11_PJFS_15_20_L3_1650x_20210117		12_PJFS_15_20_L3_1650x_20210117		22_PJFS_15_20_L3_1650x_20210117		25_PJFS_15_20_L3_1650x_20210117		04_PJFS_15_20_L4_1650x_20210117		08_PJFS_18_20_N2_970x_20210117		51_PJFS_18_20_N2_970x_20210117		02_PJFS_18_20_N2_1650x_20210117		05_PJFS_18_20_N2_1650x_20210117		17_PJFS_18_20_N3_1650x_20210117		10_PJFS_18_20_N4_1650x_20210117		15_PJFS_18_20_N4_1650x_20210117		06_PJFS_19_20_O2_970x_20210117		12_PJFS_19_20_O2_1650x_20210117		13_PJFS_19_20_O2_1650x_20210117		20_PJFS_19_20_O2_1650x_20210117		38_PJFS_19_20_O2_1650x_20210117		44_PJFS_19_20_O2_1650x_20210117		33_PJFS_21_20_P5_970x_20210117
				resolution	0.0288495	0.0471408	um/pixel	0.0471408		0.0471408		0.0288495		0.0288495		0.0288495		0.0288495		0.0288495		0.0471408		0.0471408		0.0288495		0.0288495		0.0288495		0.0288495		0.0288495		0.0471408		0.0288495		0.0288495		0.0288495		0.0288495		0.0288495		0.0471408
				ROI area	2045.61	5747.37	um2	5747.37		5747.37		2045.61		2045.61		2045.61		2045.61		2045.61		5747.37		5747.37		2045.61		2045.61		2045.61		2045.61		2045.61		5747.37		2045.61		2045.61		2045.61		2045.61		2045.61		5747.37
									scaled d-area		scaled d-area		scaled d-area		scaled d-area		scaled d-area		scaled d-area		scaled d-area		scaled d-area		scaled d-area		scaled d-area		scaled d-area		scaled d-area		scaled d-area		scaled d-area		scaled d-area		scaled d-area		scaled d-area		scaled d-area		scaled d-area		scaled d-area		scaled d-area
N→S = nucleus scaled to soma									um		um		um		um		um		um		um		um		um		um		um		um		um		um		um		um		um		um		um		um		um
ud = unit diameter						N→S	COUNT		131		126		54		45		59		54		50		139		125		50		47		46		34		46		149		51		49		47		55		65		159
um2 = um^2						N→S	MIN		2.41643		2.70915		2.64057		3.09609		2.2214		2.32961		2.84997		2.63737		2.63309		2.97601		2.80049		2.89169		3.18631		2.74192		2.64199		2.7332		2.2867		2.45868		2.45708		2.46627		2.36304
um3 = um^3						N→S	MAX		6.55139		5.92652		6.14985		6.13328		6.33614		5.95104		6.03321		6.63147		6.47787		6.34091		6.66674		6.43189		6.48358		6.43839		6.17633		5.99821		5.92323		6.61591		6.38541		6.43914		6.3062
d-area = equivalent-area diameter						N→S	AVERAGE		4.68399		4.76272		4.83159		4.79965		4.82074		4.83946		4.67215		5.18045		5.0496		4.97703		5.17532		5.07561		5.27541		5.22846		4.83975		4.6856		4.65882		4.92477		4.70284		4.60891		4.41673
						N→S	STDEV		0.885504		0.806797		0.842535		0.849613		0.963018		0.840379		0.832156		0.875047		0.884219		0.943126		0.981222		0.862335		0.91052		0.972514		0.828537		0.94207		0.888504		1.00813		1.00192		1.03613		0.74864
									5.47015		5.10029		4.08756		5.4261		2.82396		4.39963		3.41797		4.66726		5.28557		5.42073		5.40799		5.08825		6.15558		6.39873		5.90105		4.87325		4.87325		5.86867		3.40011		4.99457		3.11653
									3.21801		5.74706		4.41648		4.09526		5.77711		4.29667		3.45234		4.41053		3.13242		5.00109		4.84334		4.16224		5.31429		4.73729		4.98075		5.53362		5.16775		5.35454		4.26412		4.41478		4.32507
									5.01873		5.63251		5.00399		5.93909		5.0535		3.35017		3.09859		5.34535		5.43774		4.832		4.97332		5.59419		4.5965		6.16804		5.8676		4.44995		5.79213		5.00906		5.52133		4.63916		3.95673
									2.41643		4.10724		4.61757		5.68216		5.70278		5.95104		3.80306		5.04792		5.75681		4.58956		6.1836		5.86605		5.72246		5.29314		4.1942		5.26224		5.67349		4.4934		2.45708		5.09265		2.36304
									5.41509		5.57574		5.53298		5.04548		4.58261		4.54729		4.5065		4.78908		3.62607		6.2841		5.52991		4.58762		5.46379		5.16525		5.55886		5.39786		4.80558		5.77942		5.20969		3.2001		3.70219
									4.82215		4.71519		5.11694		4.0885		5.12876		5.33051		5.27745		5.66032		4.2226		3.8352		5.74193		5.2899		6.48358		5.3673		3.95575		3.30923		5.15772		5.30258		5.4227		5.42125		4.89936
									5.24521		4.15397		5.51132		5.70069		4.81106		5.25571		4.94049		3.02289		5.30756		3.83827		4.45499		4.672		5.49214		4.86095		5.44935		3.11571		5.75291		5.70795		5.14417		2.46627		3.80016
									5.05364		4.70863		5.24261		5.09406		5.57612		2.32961		2.84997		5.49317		4.46974		4.0143		5.57232		3.72445		6.09465		6.20746		5.33493		2.79043		5.44022		5.43225		5.24466		3.81732		4.89505
									4.85042		4.48009		4.99486		4.5098		5.62048		5.63951		3.18604		4.61131		5.78439		4.53057		5.2396		4.29068		6.41084		5.62437		5.44062		5.97148		3.43426		4.00388		5.70525		5.45091		5.30904
									3.3738		5.30029		4.63581		4.67406		5.3873		5.33413		5.5432		5.69711		4.28132		5.66094		2.80049		5.99694		5.8411		3.44118		5.82299		5.29692		3.9144		5.67919		5.8994		3.64437		5.13044
									4.29509		5.5308		5.48219		5.1658		5.92711		5.60352		5.1075		5.52453		4.9889		5.63688		5.36212		5.60113		6.07014		5.45716		5.36664		4.73232		2.98805		3.43999		3.96046		6.19342		3.12641
									5.6044		5.78548		3.44926		5.77687		4.54304		5.18261		4.81714		4.12382		5.95256		5.27379		3.94295		5.58384		5.35561		4.17927		4.57612		3.19189		3.82062		4.9565		2.65402		5.66094		2.36775
									5.74352		3.70262		6.01407		5.15675		4.85644		5.1833		4.88909		5.82671		2.9704		6.34091		6.02619		6.43189		4.61099		6.28092		5.01238		5.07618		4.50153		5.00718		3.43951		5.74266		3.28798
									4.85042		3.94453		5.52735		4.42835		5.66865		5.10185		5.50142		5.95408		2.78554		6.03574		5.07661		4.24504		5.51003		4.60971		5.37658		3.53784		5.34921		5.0575		5.11525		5.41483		4.72626
									5.36518		4.95869		5.35973		3.95535		5.15256		5.20996		4.45365		5.28557		6.12526		6.18639		3.19163		5.76618		3.18631		6.177		4.48825		5.93874		5.07817		2.55589		5.4608		3.81196		3.35807
									4.99979		5.46171		4.99573		5.96658		5.47041		4.27548		4.62142		5.93122		5.81445		5.99415		6.38466		4.66045		4.11004		5.11413		6.07962		3.30318		4.12995		5.66132		3.90481		6.15018		4.09489
									4.76482		5.25571		5.69797		5.64425		4.56995		5.60364		5.78293		5.75572		4.7483		5.77275		6.55567		3.8944		5.744		2.74192		5.80349		2.7332		4.67185		2.45868		6.12051		5.08896		3.52981
									5.9184		4.47224		5.44427		3.99342		4.74659		4.85373		5.29098		3.25314		3.95063		5.0555		5.50515		5.37089		5.95666		4.99195		4.29474		4.43579		5.18039		4.41512		5.91144		6.03436		3.79143
									5.6939		5.80131		5.43631		5.14081		4.94078		5.54893		3.41845		4.57515		4.64505		5.60415		3.54721		6.25221		3.86374		6.1585		3.8395		4.49871		4.0421		4.24772		3.6338		4.58325		5.07988
									5.7114		5.33667		3.23369		4.2172		2.99098		5.59116		4.61661		4.16939		6.46442		5.40576		3.42757		5.08939		5.39152		5.58194		5.4942		5.73606		5.31402		4.98512		5.24507		3.26241		4.85208
									4.2262		4.89832		5.46885		4.21864		4.33396		3.83725		4.17653		5.51337		6.20234		4.59021		5.58738		5.75182		5.4752		6.15547		5.2281		5.44427		5.21904		5.06279		4.42767		5.24998		3.66516
									4.00948		5.57941		5.02335		5.81854		6.1161		4.96294		4.95136		4.50848		5.14347		3.27779		6.11701		4.63325		6.30369		6.00933		5.92934		2.85249		5.41574		3.00235		4.9219		3.33303		4.26394
									4.33987		5.29044		3.11351		3.77829		4.4015		4.5055		3.32179		5.7013		6.35694		4.66061		6.07734		3.64327		5.70697		5.87497		4.54876		5.52299		4.67532		4.80969		2.53207		4.71363		4.66489
									5.08116		4.77267		4.38886		4.83593		4.60376		5.76241		5.42152		5.25066		4.61212		5.01137		6.02596		5.66989		5.49536		5.46807		5.24329		4.28309		5.44166		5.76898		5.9646		4.8665		3.99478
									3.99303		4.52646		3.76446		5.06749		6.33614		5.57295		4.89147		5.62813		4.5654		3.97162		5.53247		3.98351		4.78709		2.83129		5.50193		5.53758		4.10892		3.5344		5.84612		5.13479		4.22674
									5.21657		4.17177		4.38286		3.09609		5.74657		4.59715		6.03321		6.16355		4.8692		3.62629		5.02652		6.18282		3.43474		5.76205		4.23232		3.99032		5.34388		6.13802		4.98672		5.23139		5.70377
									4.88968		4.65141		5.76497		4.60794		4.13588		5.7793		5.6265		3.09692		5.95934		3.65556		6.15165		3.58638		3.88153		6.0018		5.16608		5.99821		3.13406		4.00716		3.44403		4.24611		3.87608
									6.55139		3.58301		4.44136		3.5767		3.44213		4.89847		4.58277		5.78354		3.58796		4.18711		5.53285		2.89169		5.4072		4.77728		5.82587		4.48642		3.65118		5.5642		5.64438		4.20309		5.37658
									4.2454		4.66948		6.14985		6.13328		2.91708		5.13086		5.61772		5.69958		4.19329		6.03275		4.35928		5.64762		4.64759		5.04692		4.88938		5.11821		4.98861		5.39983		3.19746		4.60488		4.13051
									5.23481		4.67753		5.36757		3.60786		2.94841		5.82923		5.43487		5.8853		5.28327		5.09605		3.50441		5.53119		6.03033		5.07177		5.33881		5.44362		4.9704		5.58775		5.51581		6.2059		5.14291
									5.35308		4.1747		4.50252		5.77517		6.12685		2.51213		5.43304		3.66952		4.2845		5.73202		6.42164		5.14459		3.49744		3.49628		5.9974		5.29692		4.6576		5.90507		5.93181		3.21276		4.80938
									5.32274		4.49406		5.12299		5.63726		2.2214		3.27472		4.66457		6.63147		5.91557		4.69688		4.6595		5.30326		5.69859		6.17913		3.53234		3.92295		5.41824		6.12051		5.60113		5.08981		5.07262
									4.8638		5.37314		3.64371		3.86678		5.55403		5.54702		5.54473		6.21768		2.63309		3.62607		5.23865		4.58293		5.19838		5.47507		4.12884		3.84584		5.47818		5.90956		3.55519		6.43914		5.0969
									5.23783		4.04153		5.3596		4.37943		5.5808		4.8264		5.0545		5.94577		6.29505		4.51162		5.57726		4.99253		6.4257		5.04577		3.97142		4.69751		2.2867		5.28124		4.84032		6.12606		3.55473
									3.25211		2.70915		3.37135		4.9059		3.73934		5.205		4.89743		5.88684		4.43832		5.32395		5.76022		5.50708				5.42558		4.41274		4.61485		2.97719		5.49317		3.60005		5.24206		4.0377
									2.67852		4.31808		4.9701		5.9787		5.65248		5.56661		4.80771		3.96751		6.08976		5.5746		5.48477		6.22556				4.53599		4.52679		5.65584		4.5965		6.61591		5.11201		5.46067		5.12693
									5.36252		4.68131		4.92634		3.58885		5.16483		4.46589		4.67579		4.63453		5.1051		4.49357		5.19216		4.94755				6.21457		5.75876		5.19202		5.57181		5.79225		3.82617		2.64057		4.86575
									2.9763		4.5693		5.6536		3.54744		4.97477		5.3832		4.50004		5.84744		5.78754		4.1571		4.54827		5.71742				6.33755		5.45794		2.96152		3.0099		4.6622		4.81775		4.53648		5.35534
									4.17232		4.58956		3.9463		3.80534		4.31616		3.8198		4.53763		6.54774		5.63726		2.97601		4.66884		5.79515				4.13773		5.26006		4.48758		3.2146		5.8558		5.2899		5.83223		5.34415
									3.97669		5.67435		3.67409		4.25611		4.82094		5.15158		3.53738		6.18527		5.13535		6.30128		3.6584		5.36836				3.31853		5.45013		4.9424		4.58681		5.41968		4.70456		3.81031		3.45092
									5.7506		5.4118		4.95283		5.24288		6.1334		3.80782		5.45482		4.60424		5.24029		5.74816		5.87545		5.98521				5.95268		4.88938		3.85826		5.92323		3.59446		4.60053		6.09351		3.70691
									5.15995		5.77954		5.23468		3.80348		5.81962		4.52416		4.38389		5.06978		5.86891		3.42804		6.10317		3.39647				5.78862		5.66467		5.23878		4.11415		2.81017		4.8695		5.29341		4.77436
									5.20431		4.44355		5.56712		5.36026		5.27514		4.92855		3.44641		5.86343		5.90743		6.33809		3.35634		5.69945				6.43839		5.68476		4.46589		4.11675		4.18073		4.54238		3.84196		4.93091
									4.88177		3.26934		5.23331		6.09897		3.51668		4.32786		4.51228		5.84481		3.44475		6.14715		4.7317		6.03908				3.84604		5.17206		5.93803		5.85198		4.50087		2.99273		2.96922		3.24745
									5.14319		3.30873		2.64057		5.29611		4.44591		5.47947		5.3265		5.13297		5.94273		5.06179		5.38373		4.4027				5.09987		5.73153		4.54058		4.77543		6.08429		5.58055		3.6092		4.666
									5.31952		3.76677		4.51344				3.27216		5.28408		5.51864		4.85674		4.89966		4.93725		6.66674		4.68163				5.66206		4.832		5.46535		4.75031		4.61805		5.59445		5.29395		5.35308
									5.14291		4.56312		3.05656				5.43918		5.7545		3.19799		5.21258		5.89608		6.28322		6.2311								5.12004		5.40944		4.80314		4.32926		3.33478		3.27267		4.63309
									3.8944		4.59634		6.03989				4.58859		5.72025		5.72638		5.77408		3.98876		3.37747										4.73248		4.19311		5.54115				5.65373		4.93975		5.06949
									5.75145		5.60855		5.35081				4.4694		4.53517		4.69531		5.44153		4.6374		5.4367										5.72074		5.15298		4.57206				6.38541		3.51991		5.24056
									4.76821		3.49604		5.50386				4.19693		5.09166		5.05979		6.16209		3.67756		5.2784										3.37233		5.87521						4.5263		5.3972		4.82124
									5.48284		4.15065		5.35947				4.77482		4.34855				5.82059		4.37822												5.39601		5.34855						4.85554		4.56751		4.95092
									5.43565		5.57713		5.03931				5.07789		5.21753				5.50051		5.40365												5.28557								5.21409		5.23262		4.50484
									3.18098		2.92314		4.18692				5.72736		3.27957				5.35867		5.41417												4.83563								4.44237		2.69683		3.52981
									5.8739		5.32931		5.38994				4.91198		3.81485				4.51624		5.50399												4.10238								4.38646		4.3945		5.11102
									5.69328		3.10689						5.72344						4.77128		6.47787												5.65895								4.20382		3.20169		3.87265
									5.39931		3.21512						5.27718						5.89845		4.12884												3.15657										4.22386		4.12382
									5.32154		4.81243						5.61797						5.46755		5.67522												3.61721										4.76974		3.42085
									3.90422		5.37658						4.61789						4.09188		5.91026												5.52479										2.92345		4.97682
									3.86799		4.4319						3.07488						5.66467		5.80963												4.30529										5.32636		5.25462
									4.93194		3.19269												4.51476		5.96611												3.27446										3.12914		5.15409
									3.69357		5.57966												6.10522		4.35409												4.06851										3.72488		5.34855
									2.89323		4.47408												3.59334		3.68385												5.48361										4.04877		5.07703
									5.42178		5.92652												5.18372		5.48245												3.28059										4.93622		4.61131
									5.04663		5.14067												3.67821		5.56369												4.4417										5.48245		3.34992
									4.8858		5.15842												5.81758		3.80989												5.87188										5.42676		4.39792
									3.70068		2.81082												5.33707		4.29509												3.81402												3.81216
									4.57547		5.23605												3.94176		4.47308												2.91981												3.69637
									3.20697		5.01296												5.98649		5.29827												4.52465												5.0258
									4.88804		4.7805												5.52056		5.93404												5.09406												3.42133
									2.79855		5.76436												3.19746		3.09748												5.62675												3.35906
									4.74179		4.54467												5.76959		3.62762												5.71054												3.20565
									5.38452		5.7281												5.94214		4.47709												4.25771												4.83911
									5.98649		5.34708												4.86875		3.80948												4.67121												2.92375
									4.3957		5.64837												5.862		3.70841												4.89996												3.80989
									4.90991		5.04405												5.89324		5.63976												3.62164												4.17506
									5.29138		4.80573												3.48554		4.85178												5.12103												4.78387
									3.85907		4.83835												5.49652		3.82823												4.05029												5.15158
									3.60273		4.05923												5.77711		5.56369												4.70237												5.79322
									4.72455		5.58472												6.18874		3.69982												3.85277												4.71488
									5.01498		3.25443												5.74083		6.10715												5.42663												4.84515
									3.56789		4.85418												4.9701		4.49074												5.41824												5.1082
									5.13227		4.32158												5.16399		4.98366												5.24302												5.31415
									4.91776		5.61358												5.71115		4.4368												5.24821												5.1887
									5.54587		5.80554												6.09386		5.2448												4.61035												4.9371
									4.53271		5.51992												6.23487		3.87386												5.37658												4.77513
									4.14604		4.8179												5.07447		4.92235												5.65148												3.31652
									5.08087		3.96966												5.75657		5.96996												3.01048												4.72657
									5.61609		4.66631												6.00528		5.37075												4.63277												4.60166
									3.61076		5.49935												5.94296		3.58031												5.35867												4.80436
									4.89966		5.26632												4.07059		5.83439												6.17633												3.64371
									4.23178		5.43081												5.66057		4.69154												5.98579												3.45424
									3.83315		5.39667												5.81998		4.43799												5.68476												4.3892
									3.67278		5.69575												4.68352		5.34174												5.65696												4.95224
									5.73545		5.63063												5.63888		6.07631												5.11821												3.56495
									5.58978		5.81469												5.38254		6.1034												5.6782												4.18036
									3.58031		5.38307												5.08712		4.59699												3.10191												5.24848
									4.53451		4.72112												5.91392		5.26034												4.84816												4.53747
									4.82185		4.63166												3.09942		5.69007												5.28625												5.24875
									5.58586		3.76677												5.27175		4.59989												5.36066												3.54219
									3.4495		5.17692												4.51113		5.92629												3.51645												5.53336
									5.83331		3.15603												3.42397		4.97565												5.37248												4.38851
									3.01972		3.32654												4.91183		4.74241												4.09863												4.70409
									4.52712		4.86845												4.73388		6.25849												5.63451												4.6652
									3.51553		3.64964												5.19202		5.76035												5.30608												4.70644
									5.29071		4.2226												4.47859		5.38571												4.60488												4.72564
									5.50772		5.00428												5.44675		5.58561												3.9632												3.84828
									3.63689		5.59961												5.73814		5.13689												5.49343												5.23605
									5.84289		5.53502												4.19257		5.79104												4.43647												5.09944
									4.66694		5.75901												5.41469		5.22961												4.61821												4.34473
									5.86522		5.83786												2.63737		5.71435												4.05752												4.76281
									5.43421		5.20252												5.5851		6.25971												5.38571												4.60569
									2.91312		4.5852												6.32026		5.89111												5.86414												4.32315
									4.91124		5.22934												4.50815		5.60553												3.84502												4.51476
									5.02393		5.85544												4.89341		6.0746												5.78511												4.84001
									3.63689		5.36956												4.17506		5.49162												5.75633												4.6203
									3.75457		4.29738												4.3945		4.65998												4.75108												5.31617
									5.27541		3.66167												6.06923		5.22838												4.65966												5.39047
									3.24175		4.86215												5.80855		5.35481												5.54243												4.2262
									5.87057		5.45573												6.14163		4.95679												2.64199												5.14095
									5.07034		3.55018												5.37287		5.27596												5.38981												3.36251
									5.16246		5.09378												4.85479		5.23276												3.95967												4.6821
									3.45637		3.8012												5.58004		5.30958												3.84012												3.74379
									4.14032		3.89761												5.21629		5.89194												4.01025												3.06645
									4.32542		5.5732												5.51453		5.25734												5.29678												3.07404
									5.74791		4.2675												6.13159		5.37605												4.6433												4.51294
									4.68698		4.14401												6.33766														3.25314												4.28733
									5.77092														6.111														4.22386												3.9132
									5.16093														6.3644														4.61677												4.61212
									4.63836														6.14061														3.9136												4.58811
									4.24897														4.73388														5.8509												3.55587
									3.3972														4.73838														5.09973												5.06022
																							5.85806														5.02075												4.37238
																							5.29854														5.52056												4.12011
																							3.63049														5.50965												3.51599
																							3.60831														5.16956												5.07191
																							3.40374														5.21987												3.50928
																							3.68147														4.52646												4.13014
																							4.85042														3.23656												4.03082
																							5.63501														4.99239												4.90887
																																					4.4481												3.90921
																																					4.65681												4.12215
																																					4.9185												3.61521
																																					4.92958												4.00948
																																					2.83066												3.22952
																																					3.52107												3.98973
																																					5.37751												4.94696
																																					5.23632												4.80161
																																					5.44583												5.4569
																																					2.9304												5.21382
																																																	5.49084
																																																	5.40365
																																																	3.94492
																																																	6.3062
																																																	4.47525
																																																	5.60578
																																																	4.67863
																																																	4.35668
																																																	3.53647
																																																	3.36619
[truncated: 30 more columns]

## Sheet: MFT vesicles
TEM images of MFT vesicles				2D Analysis: Size							diameters		diameters		diameters		diameters		diameters		diameters		diameters		diameters		G(d)													Fits to G(d)
Rothman et al 2023				# mice	4					ID	M15.L1.45		M15.L1.48		M18.N2.03		M18.N2.10		M19.O1.26		M19.O1.34		M21.P2.04		M21.P2.19		computed from d-area													from Igor (NM Fit tab)
blind particle detection											CBM17_PJ_FS_15_20		CBM17_PJ_FS_15_20		CBM16_PJ_FS_18_20		CBM16_PJ_FS_18_20		CBM14_PJ_FS_19_20		CBM14_PJ_FS_19_20		CBM15_PJ_FS_21_20		CBM15_PJ_FS_21_20		from Igor
4 mice											PJ_FS_15_20_L1_45_65000x.tifwascombo.tif		PJ_FS_15_20_L1_48_65000x.tifwascombo.tif		PJ_FS_18_20_N2_03_65000x.tifwascombo.tif		PJ_FS_18_20_N2_10_65000x.tifwascombo.tif		PJ_FS_19_20_O1_26_65000x.tifwascombo.tif		PJ_FS_19_20_O1_34_65000x.tifwascombo.tif		PJ_FS_21_20_P2_04_93000x.tifwascombo.tif		PJ_FS_21_20_P2_19_65000x.tifwascombo.tif
T	60	nm			MIN	MAX	AVERAGE	STDEV	SEM		male				female				female				male				bin size	2	nm									1	nm									phi indeterminable
T	1.3142	u.d.		age	26	31				days	26				31				31				31				bin size	0.0438067	ud									0.0219034	ud							fixed
PSFxy	0.45	nm		xy resolution	0.533397	0.736802				nm/pixel	0.736802		0.736802		0.736802		0.736802		0.736802		0.736802		0.533397		0.736802																K-Gauss	D MN	sig	D SD	sig	T	sig	Phi	sig
PSFxy	0.00985651	u.d.		COUNT	171.5	393	268.5	95.4	47.7		286.5				171.5				393				223						M15.L1.45	M15.L1.48	M18.N2.03	M18.N2.10	M19.O1.26	M19.O1.34	M21.P2.04	M21.P2.19		aligned & pooled		ID	per image	nm	nm	nm	nm	nm	nm	°	°
																												x-scale	HD_15_20_L1_45	HD_15_20_L1_48	HD_18_20_N2_03	HD_18_20_N2_10	HD_19_20_O1_26	HD_19_20_O1_34	HD_21_20_P2_04	HD_21_20_P2_19		x-scale	All_HD_Aligned	M15.L1.45	HD_15_20_L1_45	47.1587	0.824309	5.02807	0.460332	60	0	58.9383	18.3014
											area from Fiji	d-area	area from Fiji	d-area	area from Fiji	d-area	area from Fiji	d-area	area from Fiji	d-area	area from Fiji	d-area	area from Fiji	d-area	area from Fiji	d-area		d-area	probability	probability	probability	probability	probability	probability	probability	probability		d-area	probability	M15.L1.48	HD_15_20_L1_48	46.057	2.36553	4.28984	0.589956	60	0	68.1439	82.7304
See Fig 2, 9, S15, S16, S17				d-area	MIN	MAX					nm2	nm	nm2	nm	nm2	nm	nm2	nm	nm2	nm	nm2	nm	nm2	nm	nm2	nm		nm	/nm	/nm	/nm	/nm	/nm	/nm	/nm	/nm		nm	/nm	M18.N2.03	HD_18_20_N2_03	46.5637	6.60637	3.72845	1.63728	60	0	69.8034	270.114
See Table 1, 2				COUNT	152	428						309		264		191		152		358		428		206		240		50												M18.N2.10	HD_18_20_N2_10	45.8657	4.59067	3.91548	1.31635	60	0	68.0321	167.665
				MIN	22.7534	34.8412				nm		22.7534		33.162		32.7214		33.6072		31.1301		31.1301		34.8412		31.3733														M19.O1.26	HD_19_20_O1_26	44.5588	7.1599	3.84494	1.34243	60	0	70.4355	336.268
				MAX	62.6199	81.9417				nm		78.0269		65.4111		67.6806		73.6334		66.7914		62.6199		67.5682		81.9417														M19.O1.34	HD_19_20_O1_34	42.4466	9.20823	3.73139	1.80244	60	0	70.0381	452.032
				AVERAGE	43.0598	47.2626				nm		47.2626		46.2242		46.5938		46.4712		44.9877		43.0598		46.2494		47.1508	INTEGRAL		1	1	1	1	1	1	1	1			1	M21.P2.04	HD_21_20_P2_04	45.5972	4.10517	4.19554	0.798762	60	0	69.258	165.583
				STDEV	4.17324	6.19036				nm		6.19036		4.47236		4.17324		5.6214		4.50514		4.43968		5.10777		6.08257														M21.P2.19	HD_21_20_P2_19	46.9931	0.172292	3.53081	0.157688	60	0	44.8622	3.29777
																																									COUNT	8		8				8	8
											1836.55	48.3567	1511.91	43.8751	2162.28	52.47	1598.77	45.1179	1363.16	41.661	1472.28	43.2963	1550.59	44.4328	1196.5	39.0312		1	0	0	0	0	0	0	0	0		0.5	0		MIN	42.4466		3.53081				44.8622	3.29777
											1225.82	39.5064	1776.3	47.5568	1611.8	45.3013	1988.56	50.3181	1084.13	37.1531	1289.33	40.517	1658.7	45.9557	1350.14	41.4614		3	0	0	0	0	0	0	0	0		1.5	0		MAX	47.1587		5.02807				70.4355	452.032
ud = unit diameter											1992.9	50.373	1522.23	44.0245	2035.79	50.9122	1463.6	43.1684	1165.56	38.5232	1579.23	44.8413	3585.7	67.5682	1915.81	49.3892		5	0	0	0	0	0	0	0	0		2.5	0		TTEST	0.384444		0.422838
nm2 = nm^2											3387.55	65.6747	1390.85	42.0819	2147.62	52.2919	1976.07	50.1599	1192.16	38.9603	1467.4	43.2244	1429.96	42.6694	1844.15	48.4567		7	0	0	0	0	0	0	0	0		3.5	0		FTEST	0.404234		0.751413
d-area = equivalent-area diameter											3055.86	62.3766	1576.52	44.8027	1595.52	45.0719	1331.13	41.1686	1457.08	43.0722	1077.61	37.0413	953.4	34.8412	1501.6	43.7252		9	0	0	0	0	0	0	0	0		4.5	0
											1327.88	41.1182	1595.52	45.0719	1108.01	37.5602	1949.47	49.8211	1456.54	43.0642	1153.07	38.3163	2039.67	50.9606	1763.81	47.3893		11	0	0	0	0	0	0	0	0		5.5	0		K-Gauss	D MN	sig	D SD	sig	T	sig	Phi	sig
											1901.16	49.1999	1390.31	42.0737	1049.92	36.5624	1377.28	41.8761	1615.6	45.3547	1466.86	43.2164	1645.33	45.7701	1686.18	46.3347		13	0	0	0	0	0	0	0	0		6.5	0	ID	avg per mouse	nm	nm	nm	nm	nm	nm	°	°
											2414.18	55.4421	1310.51	40.8484	1495.08	43.6303	1276.85	40.3204	1374.02	41.8266	1350.68	41.4697	2023.16	50.7541	1504.86	43.7726		15	0	0	0	0	0	0	0	0		7.5	0	M15	HD_15_20_L1	46.6079		4.65895
											2482.03	56.2159	1428.31	42.6448	1528.2	44.1108	4221.41	73.3135	1960.33	49.9597	1337.11	41.2608	1612.61	45.3127	2057.51	51.183		17	0	0	0	0	0	0	0	0		8.5	0	M18	HD_18_20_N2	46.2147		3.82197
											1794.21	47.796	1223.65	39.4714	1642.75	45.7341	1600.4	45.1408	1966.3	50.0357	1849.58	48.528	2046.49	51.0458	2674.21	58.3516		19	0	0	0	0	0	0	0	0		9.5	0	M19	HD_19_20_O1	43.5027		3.78817
											1356.65	41.5613	1679.66	46.2451	1361.54	41.6361	1695.95	46.4688	1562.4	44.6017	2473.89	56.1236	2080.64	51.4699	2309.4	54.2256		21	0	0	0	0	0	0	0	0		10.5	0	M21	HD_21_20_P2	46.2952		3.86317
											1249.7	39.8895	1836.55	48.3567	1697.04	46.4837	2168.8	52.549	1669.89	46.1104	1130.27	37.9355	1505.35	43.7798	1525.48	44.0716		23	0.00161812	0	0	0	0	0	0	0		11.5	0		COUNT	4		4
											2397.89	55.2547	1721.46	46.817	1546.12	44.3686	1619.95	45.4156	1825.7	48.2136	1577.6	44.8181	1581.6	44.8749	4158.44	72.7646		25	0	0	0	0	0	0	0	0		12.5	0		AVERAGE	45.6551		4.03306
											1705.18	46.5951	2041.22	50.98	1329.51	41.1434	1758.38	47.3164	1251.33	39.9155	1293.13	40.5767	1682.04	46.2778	1541.77	44.3063		27	0	0	0	0	0	0	0	0		13.5	0		STDEV	1.44493		0.418385
											1950.02	49.8281	2008.65	50.5716	1472.28	43.2963	1742.64	47.1041	1199.76	39.0843	1060.24	36.7415	1742.35	47.1002	1783.35	47.6512		29	0.00161812	0	0	0	0	0	0	0		14.5	0		SEM	0.722463		0.209192
											1434.83	42.742	1852.84	48.5707	1916.9	49.4032	1207.9	39.2167	1466.31	43.2084	1472.28	43.2963	1497.1	43.6597	1465.23	43.1924		31	0	0	0	0	0.00418994	0.0046729	0	0.00208333		15.5	0
											1558.06	44.5397	1258.39	40.0279	1551	44.4387	1719.29	46.7875	1529.29	44.1265	1682.92	46.29	1194.1	38.9919	1813.75	48.0556		33	0.00161812	0.00378788	0.0026178	0.00328947	0.00139665	0.00350467	0	0.00416667		16.5	0		Gauss	D MN	sig	D SD	sig	chisqr
											1383.25	41.9668	1893.01	49.0944	1565.66	44.6482	2266.51	53.7198	1904.41	49.242	2027.65	50.8102	1550.02	44.4246	1419.62	42.515		35	0.00161812	0	0	0	0.00418994	0.010514	0.00485437	0.00833333		17.5	0	ID	per image	nm	nm	nm	nm
											1751.87	47.2286	2493.98	56.351	2268.14	53.7391	2384.32	55.0982	1061.33	36.7603	1359.91	41.6112	2067.55	51.3077	1343.08	41.3529		37	0.00485437	0.00568182	0.0052356	0.00328947	0.00558659	0.0186916	0.00970874	0.00416667		18.5	0	M15.L1.45	HD_15_20_L1_45	46.6806	5.14081	0.126849	0.103572	0.000400918
											2083.56	51.5061	2111.25	51.8472	1556.97	44.5241	1306.16	40.7806	1224.73	39.4889	1146.01	38.1988	2792.49	59.628	1820.81	48.149		39	0.0355987	0.0170455	0.0157068	0.0328947	0.0321229	0.0771028	0.026699	0.0166667		19.5	0	M15.L1.48	HD_15_20_L1_48	45.892	4.29557	0.172441	0.140798	0.00126998
											2094.96	51.6468	1218.76	39.3926	1483.68	43.4636	1387.05	42.0244	1535.26	44.2126	1547.2	44.3842	1602.09	45.1646	1239.93	39.7332		41	0.0404531	0.0492424	0.026178	0.0361842	0.0684358	0.108645	0.0485437	0.0333333		20.5	0	M18.N2.03	HD_18_20_N2_03	46.4215	3.73924	0.126373	0.103183	0.00103404
											1691.06	46.4018	1410.94	42.3847	1902.79	49.2209	1516.26	43.9381	1808.87	47.9908	1548.29	44.3998	2232.57	53.316	1250.25	39.8982		43	0.0550162	0.0719697	0.0759162	0.0756579	0.104749	0.0992991	0.0776699	0.0541667		21.5	0	M18.N2.10	HD_18_20_N2_10	45.6902	3.93378	0.118416	0.0966863	0.000779772
											4781.66	78.0269	1846.87	48.4923	1849.04	48.5208	1757.84	47.3091	1518.43	43.9696	1226.9	39.5239	1934.11	49.6245	1412.57	42.4092		45	0.0760518	0.113636	0.102094	0.111842	0.099162	0.0689252	0.104369	0.108333		22.5	0	M19.O1.26	HD_19_20_O1_26	44.4494	3.84938	0.0886481	0.0723809	0.000466384
											1741.55	47.0894	2056.42	51.1695	1890.84	49.0662	1698.66	46.506	1614.52	45.3395	1347.96	41.428	3078.99	62.6122	2164.45	52.4963		47	0.0776699	0.0719697	0.0942408	0.0822368	0.071229	0.0478972	0.0776699	0.0833333		23.5	0	M19.O1.34	HD_19_20_O1_34	42.3516	3.73236	0.122612	0.100112	0.000978792
											1588.46	44.9721	1480.43	43.4159	1701.38	46.5431	1412.02	42.401	1878.36	48.904	1332.22	41.1854	1812.06	48.0331	1472.83	43.3043		49	0.066343	0.0625	0.0968586	0.0723684	0.051676	0.0315421	0.0631068	0.06875		24.5	0	M21.P2.04	HD_21_20_P2_04	45.4642	4.19938	0.0954604	0.0779432	0.000416551
											1289.88	40.5256	1591.17	45.0105	1425.05	42.5962	2058.05	51.1897	1900.07	49.1858	1692.15	46.4167	1632.82	45.5957	3049.89	62.3156		51	0.0517799	0.0492424	0.0314136	0.0361842	0.027933	0.00934579	0.038835	0.0541667		25.5	0	M21.P2.19	HD_21_20_P2_19	46.3528	4.12958	0.166407	0.135871	0.00133107
											1777.38	47.5713	1820.27	48.1418	1648.72	45.8172	1674.78	46.1778	1500.51	43.7094	1517.34	43.9538	1948.34	49.8066	2024.39	50.7694		53	0.0453074	0.0378788	0.0366492	0.0164474	0.0153631	0.0116822	0.0242718	0.0145833		26.5	0		COUNT	8		8
											1362.08	41.6444	1645.46	45.7719	2137.85	52.1728	1964.67	50.015	1266.53	40.1572	1852.3	48.5635	1633.38	45.6036	1336.02	41.2441		55	0.0145631	0.0094697	0.0052356	0.00986842	0.00418994	0	0.00242718	0.00833333		27.5	0		MIN	42.3516		0.0886481
											1263.82	40.1141	1687.26	46.3496	1725.26	46.8687	1309.96	40.8399	1235.59	39.6636	1339.82	41.3027	1952.89	49.8648	1420.17	42.5231		57	0.00809062	0.00568182	0.0026178	0.00328947	0.00418994	0.00350467	0.00485437	0.0166667		28.5	0		MAX	46.6806		0.172441
											2192.68	52.8376	2263.26	53.6812	1412.02	42.401	1526.03	44.0795	1600.94	45.1485	1086.3	37.1903	1609.48	45.2688	1998.87	50.4484		59	0.00323625	0	0.0026178	0.00328947	0	0.00116822	0.00485437	0.00625		29.5	0		TTEST	0.0115623		6.91914e-08
											2294.74	54.0533	1635.15	45.6282	1547.74	44.392	1458.71	43.0963	3155.75	63.3879	1159.04	38.4154	1674.64	46.1759	2338.72	54.5687		61	0.00161812	0	0	0	0.0027933	0.00233645	0.00242718	0.00416667		30.5	0.000543774		FTEST	0.837257		1.39995e-07
											2200.28	52.9291	1462.51	43.1524	840.917	32.7214	1402.8	42.2622	1397.91	42.1885	1688.35	46.3646	1221.69	39.44	1778.47	47.5859		63	0.00323625	0	0	0	0.00139665	0.00116822	0.00485437	0.00625		31.5	0.00108755							fixed
											1800.18	47.8755	2184.54	52.7394	1863.7	48.7128	1733.95	46.9865	1544.49	44.3452	1567.29	44.6714	1639.93	45.6949	1756.21	47.2871		65	0.00161812	0.00189394	0	0.00328947	0	0	0	0		32.5	0.00435019		K-Gauss	D MN	sig	D SD	sig	T	sig	Phi	sig
											1921.24	49.4591	1335.48	41.2357	2120.48	51.9603	1445.14	42.8953	1479.34	43.3999	1893.56	49.1014	1660.7	45.9833	1597.14	45.0949		67	0.00161812	0	0.0026178	0.00328947	0.00139665	0	0.00485437	0		33.5	0.0021751		aligned & pooled	nm	nm	nm	nm	nm	nm	°	°
											2203.54	52.9682	1603.12	45.1791	1484.23	43.4716	1531.46	44.1578	1741.55	47.0894	2270.31	53.7648	1699.96	46.5237	1684.01	46.3049		69	0	0	0	0	0	0	0	0.00208333		34.5	0.0021751		All_HD_Aligned	45.4104	0.0711682	3.99424	0.153834	60	0	83.1362	267.028
											1777.38	47.5713	2392.46	55.1922	3597.65	67.6806	1436.45	42.7662	1832.21	48.2995	1412.02	42.401	1868.11	48.7703	1580.32	44.8567		71	0.00161812	0	0	0	0	0	0	0		35.5	0.00271887
											1579.23	44.8413	2054.79	51.1492	1739.92	47.0674	1558.06	44.5397	1452.74	43.008	1317.56	40.9582	1697.11	46.4848	1915.81	49.3892		73	0.00161812	0	0	0.00657895	0	0	0	0.00208333		36.5	0.00380642		K-Chi	F	sig	Beta	sig	T	sig	Phi	sig
											1938.62	49.6822	1608	45.2479	1674.23	46.1703	1543.94	44.3374	1477.71	43.376	1222.56	39.4539	1843.07	48.4424	1834.92	48.3353		75	0.00161812	0	0	0	0	0	0	0		37.5	0.0108755		aligned & pooled			nm2	nm2	nm	nm	°	°
											1628.63	45.5372	1521.68	44.0167	1865.87	48.7411	1347.42	41.4197	1800.72	47.8827	1565.12	44.6404	1497.67	43.668	1533.63	44.1891		77	0	0	0	0	0	0	0	0		38.5	0.0163132		All_HD_Aligned	61.759	1.87566	33.8669	0.959211	60	0	89.5512	48.9383
											1929.39	49.5638	2136.22	52.1529	2071.62	51.3582	1705.72	46.6025	3503.73	66.7914	2490.72	56.3142	1224.82	39.4904	1728.52	46.9129		79	0.00161812	0	0	0	0	0	0	0		39.5	0.0212072		mean	45.5491
											1973.9	50.1323	2034.16	50.8918	1247.53	39.8548	1598.77	45.1179	1854.47	48.592	1316.48	40.9413	1836.24	48.3526	1723.64	46.8466		81	0	0	0	0	0	0	0	0.00208333		40.5	0.0396955		stdv	4.10662
											2124.28	52.0069	1546.66	44.3764	1820.81	48.149	2148.71	52.3051	1501.06	43.7173	1336.02	41.2441	1542.06	44.3103	1947.3	49.7934		83	0	0	0	0	0	0	0	0		41.5	0.0570962
											2008.65	50.5716	1380.54	41.9256	1620.49	45.4232	1273.05	40.2603	1678.58	46.2302	2216.03	53.1181	1445.04	42.8938	1637.86	45.6661		85	0	0	0	0	0	0	0	0		42.5	0.079391		K-Gamma	F	sig	Beta	sig	T	sig	Phi	sig
											1916.9	49.4032	1485.31	43.4874	2045.56	51.0342	2078.68	51.4456	1516.8	43.946	1888.13	49.031	2010.65	50.5968	1341.45	41.3278		87	0	0	0	0	0	0	0	0		43.5	0.100054		aligned & pooled			nm	nm	nm	nm	°	°
											2001.05	50.4758	1075.98	37.0133	2241.54	53.423	1855.01	48.5991	1724.72	46.8613	1407.68	42.3357	1481.17	43.4268	1651.98	45.8624		89	0	0	0	0	0	0	0	0		44.5	0.107667		All_HD_Aligned	127.012	3.27617	0.359265	0.0102385	60	0	88.889	136.982
											1943.5	49.7448	1783.35	47.6512	1764.35	47.3966	1666.09	46.0579	1503.77	43.7568	1488.03	43.5272	1661.55	45.9951	1919.07	49.4311		91	0	0	0	0	0	0	0	0		45.5	0.0875476		mean	45.6309
											1653.06	45.8775	1460.88	43.1283	1583.03	44.8952	1697.58	46.4911	1840.35	48.4067	1431.03	42.6853	1740.64	47.0771	1413.65	42.4255		93	0	0	0	0	0	0	0	0		46.5	0.0973355		stdv	4.0489
											1711.15	46.6766	1312.13	40.8737	1435.37	42.7501	1357.74	41.5779	1548.29	44.3998	1195.42	39.0135	1463.53	43.1674	2040.68	50.9732		95	0	0	0	0	0	0	0	0		47.5	0.0734095		x-offset	0
											1408.22	42.3439	1282.82	40.4146	1838.18	48.3782	1554.8	44.4931	1699.21	46.5134	1515.17	43.9224	1498.53	43.6804	1541.23	44.2985		97	0	0	0	0	0	0	0	0		48.5	0.0701468
											1573.8	44.7641	1530.91	44.15	1542.32	44.3141	1459.25	43.1043	1372.39	41.8018	1478.8	43.392	1520.15	43.9945	1173.16	38.6486		99	0	0	0	0	0	0	0	0		49.5	0.0543774		Gauss	D MN	sig	D SD	sig	chisqr
											1380.54	41.9256	1489.65	43.551	1562.94	44.6094	3504.27	66.7965	1571.63	44.7332	1651.98	45.8624	1111.87	37.6255	2064.56	51.2707												50.5	0.0445895		aligned & pooled	nm	nm	nm	nm
											1933.19	49.6126	1504.31	43.7647	1888.13	49.031	1860.44	48.6702	1499.97	43.7015	1328.42	41.1266	1478.89	43.3934	1641.66	45.719												51.5	0.0364328		All_HD_Aligned	45.4412	0.0698496	3.98319	0.0570321	0.00106715
											2526.55	56.7178	1769.24	47.4622	1493.46	43.6065	1476.63	43.3601	1418.54	42.4987	1359.91	41.6112	1383.87	41.9761	1849.04	48.5208												52.5	0.0212072
											1339.82	41.3027	1279.02	40.3546	1751.87	47.2286	1211.7	39.2783	1363.71	41.6693	1164.47	38.5052	1850.75	48.5433	1523.86	44.0481												53.5	0.0190321
											1349.59	41.453	1549.37	44.4153	1659.03	45.9603	1839.81	48.3996	1768.69	47.4549	1553.17	44.4698	1420.57	42.5291	1758.92	47.3237												54.5	0.00924415
											1086.3	37.1903	1434.83	42.742	1719.84	46.7949	1450.03	42.9678	1378.91	41.9008	1328.42	41.1266	1274.61	40.2851	1658.49	45.9527												55.5	0.00924415
											4008.06	71.4369	1288.79	40.5085	1381.08	41.9338	1412.57	42.4092	1528.74	44.1187	3079.74	62.6199	1949.76	49.8248	1620.49	45.4232												56.5	0.00598151
											1426.68	42.6205	1541.23	44.2985	1680.2	46.2526	1275.76	40.3032	2886.48	60.6233	1640.03	45.6963	1409.19	42.3584	2547.18	56.9488												57.5	0.00326264
											1722.55	46.8318	1535.26	44.2126	1939.16	49.6892	1387.59	42.0326	1169.9	38.5949	1535.26	44.2126	1629.97	45.5559	1445.14	42.8953												58.5	0.00271887
											1551.54	44.4464	2144.36	52.2522	2044.48	51.0207	1632.43	45.5903	1685.63	46.3273	1540.14	44.2829	1838.23	48.3788	1586.29	44.9413												59.5	0.00271887
											1242.1	39.768	1879.98	48.9251	2165.54	52.5095	1687.81	46.3571	1235.05	39.6549	2236.11	53.3583	1652.16	45.865	1802.9	47.9116												60.5	0.00108755
											1353.94	41.5197	869.147	33.2661	1893.56	49.1014	1578.14	44.8258	1584.66	44.9183	1207.9	39.2167	1253.28	39.9465	1801.81	47.8971												61.5	0.00163132
											2117.22	51.9204	2255.66	53.5909	1496.71	43.654	1166.1	38.5321	1312.13	40.8737	2176.94	52.6475	2094.29	51.6385	1508.66	43.8279												62.5	0.0021751
											1395.19	42.1476	1258.39	40.0279	2168.25	52.5424	1586.29	44.9413	1591.72	45.0182	1930.47	49.5777	1792.43	47.7722	1369.14	41.7521												63.5	0.000543774
											1333.85	41.2106	1522.77	44.0324	1843.61	48.4495	1497.26	43.6619	1325.16	41.0762	1248.62	39.8722	1323.55	41.0511	1541.77	44.3063												64.5	0.00163132
											1656.86	45.9302	2587.35	57.3962	2729.59	58.9527	1175.87	38.6932	1400.62	42.2295	1409.31	42.3602	1637.65	45.6631	2204.08	52.9748												65.5	0.00108755
											2276.83	53.8419	1434.28	42.7339	1237.22	39.6897	1809.95	48.0052	1268.7	40.1916	1429.94	42.6691	1507.35	43.8088	2121.57	51.9737												66.5	0.00163132
											1980.42	50.215	1459.25	43.1043	1899.53	49.1788	1636.23	45.6433	2139.48	52.1926	1456	43.0562	1758	47.3113	2116.14	51.9071												67.5	0.00163132
											2137.85	52.1728	2107.45	51.8005	1787.15	47.7019	1796.92	47.8322	1566.2	44.6559	1522.77	44.0324	1590.14	44.9959	2046.65	51.0478												68.5	0
											2234.48	53.3388	1203.56	39.1461	1908.21	49.2911	1361.54	41.6361	1227.45	39.5327	1763.27	47.3821	1734.38	46.9924	1822.98	48.1777												69.5	0
											1858.81	48.6489	1340.91	41.3194	1818.64	48.1203	1757.84	47.3091	1674.78	46.1778	1854.47	48.592	2142.66	52.2314	2468.46	56.062												70.5	0
											1733.95	46.9865	1525.48	44.0716	1625.38	45.4917	1586.83	44.949	2039.59	50.9597	2028.73	50.8238	1448.17	42.9402	1619.4	45.408												71.5	0.000543774
											2262.17	53.6683	3360.41	65.4111	1786.61	47.6947	1490.2	43.5589	2837.62	60.108	1621.03	45.4308	1349.44	41.4507	1439.17	42.8066												72.5	0
											1604.74	45.202	1476.63	43.3601	1584.12	44.9106	1351.22	41.4781	1684.55	46.3123	1451.11	42.9839	1897.98	49.1588	1961.42	49.9735												73.5	0.00108755
											1542.86	44.3219	1419.62	42.515	2130.79	52.0866	2148.71	52.3051	1743.72	47.1187	1497.8	43.6699	1530.96	44.1506	1637.32	45.6585												74.5	0
											1974.99	50.1461	2353.92	54.7458	1683.46	46.2974	1931.56	49.5917	1713.86	46.7136	1335.48	41.2357	1604.08	45.1927	2175.31	52.6278												75.5	0
											2015.16	50.6536	1705.72	46.6025	1674.78	46.1778	1973.9	50.1323	1571.63	44.7332	1812.67	48.0412	1777.06	47.5671	2071.08	51.3515												76.5	0
											2166.62	52.5227	1677.49	46.2152	1553.17	44.4698	1579.77	44.849	1866.95	48.7553	1871.84	48.8191	1607.78	45.2447	1612.35	45.309												77.5	0
											1972.82	50.1185	1573.8	44.7641	1760.55	47.3456	1626.46	45.5068	2145.99	52.272	1565.12	44.6404	1718.17	46.7722	2091.16	51.5999												78.5	0
											2152.51	52.3513	1303.99	40.7467	1613.43	45.3242	1933.19	49.6126	1271.42	40.2346	1247.53	39.8548	1659.56	45.9676	2207.34	53.0139												79.5	0
											1513.54	43.8988	2252.4	53.5522	1520.6	44.001	1763.27	47.3821	2097.14	51.6735	1521.68	44.0167	1746.9	47.1617	1451.11	42.9839												80.5	0.000543774
											2541.21	56.8821	1987.47	50.3044	1998.87	50.4484	1852.3	48.5635	1479.34	43.3999	1513.54	43.8988	1896.84	49.144	1603.12	45.1791												81.5	0
											1100.95	37.4403	2204.08	52.9748	1781.72	47.6294	1211.16	39.2695	1158.5	38.4064	1296.39	40.6278	1830.27	48.2739	1775.21	47.5423												82.5	0
											1800.72	47.8827	2226.34	53.2416	2106.36	51.7871	1983.13	50.2494	2144.91	52.2588	1306.71	40.7891	1911.64	49.3353	1571.63	44.7332												83.5	0
											1566.74	44.6636	1707.89	46.6321	1663.92	46.0279	1938.07	49.6752	1586.83	44.949	1666.63	46.0654	2039.67	50.9606	1679.66	46.2451												84.5	0
											1503.23	43.7489	1758.38	47.3164	1818.1	48.1131	1248.08	39.8635	1939.7	49.6961	1092.27	37.2924	2604.99	57.5915	2933.71	61.1172												85.5	0
											1580.32	44.8567	1534.71	44.2047	1445.68	42.9034	1488.57	43.5351	1785.52	47.6802	1479.88	43.4079	2207.81	53.0196	1585.74	44.9337												86.5	0
											1577.6	44.8181	1464.68	43.1844	1903.87	49.235	1712.78	46.6988	1995.62	50.4073	1189.44	38.9159	1495.96	43.6431	2560.75	57.1004												87.5	0
											1442.42	42.855	1927.76	49.5429	1844.7	48.4638	1556.97	44.5241	2492.35	56.3326	1711.15	46.6766	1534.66	44.2039	1496.17	43.6461												88.5	0
											2169.34	52.5556	1409.31	42.3602	2113.96	51.8805	1805.07	47.9404	1507.03	43.8042	1229.62	39.5676	1810.35	48.0105	2668.78	58.2924												89.5	0
											1826.24	48.2207	1693.23	46.4316	1680.2	46.2526	1577.6	44.8181	2095.51	51.6535	1342.54	41.3445	2221.47	53.1833	1549.37	44.4153												90.5	0
											2309.94	54.232	1643.83	45.7492	1180.21	38.7646	1497.26	43.6619	1473.37	43.3123	2805.59	59.7678	1696.83	46.4809	1273.59	40.2689												91.5	0
											1931.02	49.5847	1830.04	48.2709	2142.74	52.2323	1875.1	48.8615	1704.09	46.5802	2043.39	51.0071	2272.97	53.7962	2162.28	52.47												92.5	0
											2722.53	58.8764	1601.49	45.1561	2260	53.6425	1682.92	46.29	1300.73	40.6958	1212.79	39.2959	2134.12	52.1273	1904.41	49.242												93.5	0
											1457.08	43.0722	1773.58	47.5204	1200.85	39.102	1837.1	48.3639	1596.6	45.0872	1502.14	43.7331	1750.89	47.2154	2468.46	56.062												94.5	0
											1888.13	49.031	1803.98	47.926	1391.39	42.0901	1092.27	37.2924	1649.26	45.8247	1615.6	45.3547	1926.15	49.5222	1750.24	47.2067												95.5	0
											2119.39	51.947	2200.82	52.9356	1617.77	45.3852	1575.97	44.795	2192.14	52.831	1350.68	41.4697	2207.53	53.0162	2022.76	50.749												96.5	0
											850.146	32.9004	1409.85	42.3684	1320.82	41.0088	2107.99	51.8071	1794.21	47.796	1292.05	40.5597	2206.68	53.0059	1560.77	44.5784												97.5	0
											1235.59	39.6636	1402.25	42.254	2107.99	51.8071	1255.67	39.9847	1913.1	49.3542	1638.4	45.6736	1730.4	46.9384	1768.15	47.4477												98.5	0
											1501.06	43.7173	1258.39	40.0279	2387.03	55.1295	1457.08	43.0722	1536.89	44.236	1273.59	40.2689	1323.55	41.0511	1759.46	47.331												99.5	0
											1525.48	44.0716	1612.35	45.309	1886.5	49.0098	1859.9	48.6631	1742.09	47.0967	1798.01	47.8466	2697.46	58.6047	1623.75	45.4689
											1762.72	47.3748	1941.87	49.7239	1401.17	42.2377	1637.86	45.6661	1408.22	42.3439	1227.99	39.5414	2059.58	51.2088	1583.03	44.8952
											1760.01	47.3383	1567.83	44.6791	1579.77	44.849	1143.84	38.1626	1218.22	39.3838	1331.68	41.177	1706.22	46.6093	1863.15	48.7057
											1733.95	46.9865	1672.61	46.1479	1509.2	43.8357	2318.63	54.3339	2134.05	52.1264	1738.84	47.0527	1514.46	43.912	1710.61	46.6692
											1699.21	46.5134	1881.07	48.9393	2252.94	53.5587	1723.09	46.8392	1401.71	42.2458	1441.88	42.847	1396.67	42.1698	1300.73	40.6958
											1375.11	41.8431	1300.19	40.6873	1776.84	47.5641	3337.07	65.1835	1676.95	46.2078	1425.6	42.6043	1536.08	44.2244	971.75	35.1749
											2334.37	54.518	2254.03	53.5716	1874.56	48.8545	1650.35	45.8398	1780.1	47.6076	1478.8	43.392	1475.48	43.3433	2848.48	60.2229
											1878.36	48.904	1475	43.3362	2532.52	56.7848	2141.11	52.2125	1744.27	47.1261	1273.59	40.2689	1557.99	44.5387	1896.81	49.1436
											1643.29	45.7417	1422.88	42.5637	1750.24	47.2067	1935.9	49.6474	1511.37	43.8673	1610.72	45.2861	1732.11	46.9616	1823.53	48.1849
											1714.95	46.7284	1985.85	50.2838	1861.53	48.6844	1594.97	45.0642	2193.77	52.8506	1616.15	45.3623	1434.79	42.7415	1541.23	44.2985
											1377.28	41.8761	1878.36	48.904	1936.99	49.6613	1801.81	47.8971	1360.99	41.6278	2831.65	60.0447	1673.5	46.1602	1494	43.6144
											1862.07	48.6915	1809.95	48.0052	1582.49	44.8875	1624.29	45.4765	1480.43	43.4159	1253.5	39.9501	1916.19	49.394	2084.11	51.5128
											2043.39	51.0071	1518.43	43.9696	1794.75	47.8032	1395.74	42.1558	1396.82	42.1722	1428.85	42.6529	1660.13	45.9754	1529.29	44.1265
											1381.08	41.9338	2280.09	53.8804	1486.4	43.5033	1857.18	48.6276	2216.03	53.1181	1501.6	43.7252	1334.93	41.2272	913.12	34.0972
											1390.85	42.0819	1616.15	45.3623	1589	44.9798	4258.33	73.6334	1669.89	46.1104	1659.58	45.9678	1160.81	38.4446	1178.59	38.7379
											2020.05	50.7149	1529.29	44.1265	1408.22	42.3439	1584.12	44.9106	1528.74	44.1187	1646	45.7794	1319.28	40.9849	773.057	31.3733
											1430.48	42.6772	1905.5	49.256	1640.03	45.6963	1629.17	45.5448	2150.34	52.3249	1616.15	45.3623	1470.36	43.268	1530.91	44.15
											3035.77	62.1712	1315.93	40.9329	1698.66	46.506	1599.32	45.1255	1593.89	45.0489	1861.53	48.6844	1965.12	50.0207	1800.18	47.8755
											1723.09	46.8392	1491.28	43.5748	1835.47	48.3424	1468.48	43.2404	1464.14	43.1764	1781.18	47.6222	1901.39	49.2029	919.091	34.2085
											2141.11	52.2125	1828.41	48.2494	1904.96	49.249	1807.78	47.9764	1925.59	49.515	1250.79	39.9068	1260.96	40.0687	1549.91	44.4231
											1646	45.7794	1526.03	44.0795	2192.14	52.831	1960.33	49.9597	1442.42	42.855	1507.03	43.8042	1771.09	47.487	1638.4	45.6736
											3504.82	66.8017	1280.65	40.3803	1394.65	42.1394	1587.92	44.9644	1503.77	43.7568	1346.34	41.403	1499.38	43.6929	1472.83	43.3043
											1489.65	43.551	1692.15	46.4167	2001.59	50.4827	1525.48	44.0716	1396.28	42.164	1179.13	38.7468	1489.7	43.5517	1935.36	49.6405
											1826.24	48.2207	2121.57	51.9737	1656.86	45.9302	1594.97	45.0642	1839.27	48.3924	1401.17	42.2377	1792.99	47.7798	2071.08	51.3515
											1914.73	49.3752	1571.09	44.7255	2291.49	54.0149	1479.88	43.4079	1420.17	42.5231	1597.69	45.1025	1692.28	46.4185	1893.56	49.1014
											1142.76	38.1445	1728.52	46.9129	1535.8	44.2204	1541.23	44.2985	1431.03	42.6853	1714.41	46.721	1402.08	42.2514	1558.6	44.5474
											1239.93	39.7332	1739.92	47.0674	1421.25	42.5393	1675.32	46.1853	1901.16	49.1999	1135.16	38.0175	1659.56	45.9676	1858.27	48.6418
											1539.6	44.275	1783.35	47.6512	1517.88	43.9617	1947.84	49.8003	1855.56	48.6062	1839.81	48.3996	1431.95	42.6991	1921.79	49.4661
											1638.4	45.6736	1999.96	50.4621	1949.47	49.8211	1855.01	48.5991	2009.19	50.5784	1567.29	44.6714	1545.47	44.3594	1531.46	44.1578
											1244.82	39.8114	1678.58	46.2302	1822.44	48.1705	1614.52	45.3395	1239.93	39.7332	1903.33	49.228	1290.26	40.5316	2011.36	50.6058
											1974.99	50.1461	1972.27	50.1116	1474.45	43.3282	1796.92	47.8322	1467.4	43.2244	1706.81	46.6173	1262.95	40.1003	5273.51	81.9417
											1434.28	42.7339	1681.29	46.2676	1869.13	48.7837	887.062	33.6072	1965.76	50.0288	1412.57	42.4092	1493.69	43.6099	2529.81	56.7543
											1404.97	42.2949	1908.21	49.2911	1665.55	46.0504	1912.56	49.3472	1264.9	40.1314	1939.16	49.6892	2488.34	56.2873	1201.39	39.1108
											1720.38	46.8023	2050.45	51.0951	1678.03	46.2227	1684.01	46.3049	1748.07	47.1774	1387.59	42.0326	1548.03	44.3961	1891.93	49.0803
											1362.08	41.6444	1722.55	46.8318	1476.63	43.3601	2658.47	58.1796	1526.03	44.0795	1977.7	50.1806	1195.8	39.0198	1705.72	46.6025
											1624.83	45.4841	1445.68	42.9034	1608.55	45.2555	1584.12	44.9106	978.265	35.2926	1362.62	41.6527	1643.34	45.7424	1798.55	47.8538
											1687.26	46.3496	2055.33	51.156	1479.88	43.4079	2016.79	50.674	1436.45	42.7662	1482.6	43.4477	1519.86	43.9903	1582.49	44.8875
											1543.4	44.3297	1984.76	50.27	1695.41	46.4614	2450.55	55.8582	1456	43.0562	1604.2	45.1944	1787.02	47.7002	1634.06	45.6131
											1222.56	39.4539	1617.77	45.3852	1331.68	41.177	1954.36	49.8835	1658.49	45.9527	1496.71	43.654	1966.26	50.0352	3171.49	63.5458
											1495.63	43.6382	2353.37	54.7395	1870.76	48.8049	1616.69	45.37	1369.68	41.7604	1668.81	46.0954	1711.62	46.6831	1664.46	46.0354
											1627.55	45.522	1723.64	46.8466	1689.43	46.3795	2637.84	57.9535	1545.03	44.353	1759.46	47.331	2425.47	55.5716	2042.31	50.9936
											1740.46	47.0747	1623.2	45.4613	1708.43	46.6395	1970.64	50.0909	1322.45	41.0341	1720.38	46.8023	1466.09	43.2052	2022.76	50.749
											1908.76	49.2981	2358.8	54.8026	2184.54	52.7394	1156.33	38.3704	1643.29	45.7417	1627.55	45.522	1608.92	45.2607	1712.23	46.6914
											1808.87	47.9908	1495.08	43.6303	1528.74	44.1187	1159.59	38.4244	1780.1	47.6076	1399.54	42.2131	1435.08	42.7458	1763.27	47.3821
											1796.92	47.8322	2240.45	53.4101	1898.98	49.1718	1608	45.2479	1734.49	46.9939	1731.78	46.9571	3465.36	66.4246	1597.14	45.0949
											2276.83	53.8419	1591.72	45.0182	1506.48	43.7963	2030.9	50.851	1344.16	41.3696	1830.58	48.278	1842.5	48.4349	2080.31	51.4658
											2054.79	51.1492	2280.63	53.8868	1616.69	45.37	1841.44	48.421	1415.82	42.458	1448.94	42.9517	1917.33	49.4087	1824.61	48.1992
											2085.74	51.5329	1858.27	48.6418	1693.78	46.439	1870.21	48.7978	1954.9	49.8905	1701.92	46.5505	1622.57	45.4524	1675.86	46.1928
											1414.19	42.4336	1577.6	44.8181	1542.32	44.3141	1848.5	48.5137	1599.86	45.1332	1516.8	43.946	1539.78	44.2776	1785.52	47.6802
											1904.96	49.249	1656.86	45.9302	1684.55	46.3123	1496.17	43.6461	1554.8	44.4931	1168.27	38.568	1572.5	44.7456	1628.63	45.5372
											973.379	35.2043	1997.79	50.4347	2263.8	53.6876	1426.68	42.6205	1385.97	42.0079	1407.14	42.3276	1236.2	39.6735	1560.77	44.5784
											1480.97	43.4238	1970.1	50.084	1470.65	43.2723	1742.09	47.0967	1969.02	50.0702	1182.39	38.8003	2959.21	61.3823	1635.69	45.6358
											1186.73	38.8715	1976.62	50.1668	1365.34	41.6941			1964.67	50.015	2200.28	52.9291	1859.29	48.6551	1396.82	42.1722
											2138.94	52.186	1332.76	41.1938	1743.18	47.1114			1847.95	48.5066	1301.28	40.7043	1738.65	47.0502	1965.76	50.0288
											1340.36	41.3111	1928.3	49.5499	1855.01	48.5991			1961.42	49.9735	1313.76	40.8991	1702.24	46.5549	1693.78	46.439
											1594.97	45.0642	1530.91	44.15	1745.89	47.1481			1346.34	41.403	1896.27	49.1366	2197	52.8896	1096.07	37.3572
											2016.25	50.6672	1961.96	49.9804	1775.21	47.5423			1618.32	45.3928	1322.45	41.0341	2119.61	51.9498	1345.25	41.3863
											1219.85	39.4101	1587.92	44.9644	1387.05	42.0244			1907.67	49.2841	1773.04	47.5132	1719.02	46.7838	1145.47	38.1898
											1634.06	45.6131	1692.69	46.4242	2043.39	51.0071			2105.28	51.7738	1633.52	45.6055	1373.91	41.8248	1458.17	43.0883
											1230.7	39.5851	1714.41	46.721	1948.39	49.8073			1710.61	46.6692	1681.83	46.275	3055.94	62.3775	1609.63	45.2708
											1643.29	45.7417	1529.29	44.1265	1842.53	48.4353			1431.57	42.6934	1458.71	43.0963	1732.39	46.9654	1223.1	39.4627
											1500.51	43.7094	1451.65	42.9919	1809.95	48.0052			1593.35	45.0412	1257.85	40.0193	1616.6	45.3687	1612.35	45.309
											1772.49	47.5059	2143.82	52.2456	1737.75	47.038			1660.12	45.9753	1878.9	48.911	1346.88	41.4114	1477.71	43.376
											1368.59	41.7438	1613.97	45.3318	1859.36	48.656			1376.19	41.8596	1309.96	40.8399	1656.71	45.9281	2223.08	53.2026
											1662.29	46.0054	1769.24	47.4622	1458.17	43.0883			1879.44	48.9181	1154.16	38.3343	1766.25	47.4222	1489.11	43.5431
											1449.48	42.9597	2266.51	53.7198	1299.11	40.6703			1406.6	42.3194	1433.74	42.7258	1915.05	49.3793	1501.06	43.7173
											1339.28	41.2943	1609.09	45.2632	1317.56	40.9582			2003.22	50.5032	1449.48	42.9597	1126.38	37.8702	1634.6	45.6206
											2001.59	50.4827	1579.23	44.8413	1526.57	44.0873			1864.24	48.7199	1709.52	46.6544	1577.9	44.8224	1973.9	50.1323
											1184.56	38.8359	2059.13	51.2032	1612.35	45.309			1636.23	45.6433	1204.1	39.155	1395.53	42.1527	2046.11	51.041
											1656.32	45.9227	2543.38	56.9063	1753.49	47.2506			1660.12	45.9753	1308.88	40.823	1734.1	46.9886	1692.69	46.4242
											2044.48	51.0207	1836.01	48.3496	1777.38	47.5713			1421.25	42.5393	1714.95	46.7284	1350.29	41.4638	2055.33	51.156
											1593.35	45.0412	1919.61	49.4381	1558.6	44.5474			2135.68	52.1462	1560.23	44.5707	1888.88	49.0407	2027.1	50.8034
											2116.68	51.9138	1250.79	39.9068	1921.24	49.4591			1599.86	45.1332	1287.7	40.4914	1533.23	44.1834	2221.45	53.1831
											1657.4	45.9377	1926.13	49.522	1580.32	44.8567			2031.99	50.8646	1088.47	37.2274	1369.07	41.7511	1883.24	48.9675
											1799.64	47.8683	1819.18	48.1275	1349.59	41.453			1340.91	41.3194	1375.65	41.8513	1785.03	47.6736	878.918	33.4526
											1663.38	46.0204	1922.33	49.4731	1903.33	49.228			1675.32	46.1853	1602.57	45.1715	1538.07	44.2531	1454.91	43.0401
											1451.65	42.9919	1541.77	44.3063	1577.06	44.8104			1713.86	46.7136	1679.12	46.2377	1757.15	47.2998	1537.97	44.2516
											1420.71	42.5312	863.718	33.162	1840.9	48.4139			1515.71	43.9303	1619.4	45.408	2120.47	51.9602	1360.45	41.6195
											1378.91	41.9008	1628.63	45.5372	1535.26	44.2126			1777.38	47.5713	1721.46	46.817	1260.1	40.0551	1737.75	47.038
											1798.55	47.8538	1331.68	41.177	1598.77	45.1179			1431.57	42.6934	1818.64	48.1203	1269.49	40.2041	1594.97	45.0642
											1698.12	46.4985	1394.65	42.1394	1458.71	43.0963			1184.02	38.827	1837.1	48.3639	1576.48	44.8022	1786.07	47.6874
											1286.62	40.4744	2227.97	53.261	1225.27	39.4977			1649.8	45.8323	2109.62	51.8271	2287.48	53.9676	2818.62	59.9064
											2085.74	51.5329	1526.57	44.0873	1762.18	47.3675			1460.88	43.1283	1412.02	42.401	1429.67	42.6652	1647.09	45.7945
											687.283	29.5817	2129.16	52.0667	1518.43	43.9696			1417.45	42.4824	1138.96	38.081	1305.34	40.7678	1306.71	40.7891
											1926.67	49.5289	1754.58	47.2652	1973.9	50.1323			1382.17	41.9503	1482.6	43.4477	1445.32	42.898	1970.64	50.0909
											406.615	22.7534	2422.32	55.5355	1341.45	41.3278			1962.5	49.9873	1578.69	44.8335	1858.15	48.6402	1924.5	49.501
											1671.52	46.1329	1973.36	50.1254	1744.27	47.1261			1538.51	44.2594	1182.39	38.8003	1581.32	44.8709	1568.37	44.6868
											1435.91	42.7581	1499.43	43.6936	1445.68	42.9034			1935.36	49.6405	1312.13	40.8737	1983.9	50.2592	3047.17	62.2879
											1231.79	39.6026	1566.74	44.6636	1647.09	45.7945			1724.72	46.8613	1344.16	41.3696	2116.2	51.9079	2506.47	56.4919
											2097.68	51.6802	1374.02	41.8266	1471.2	43.2803			1532.54	44.1735	1845.24	48.4709	1229.38	39.5638	1358.82	41.5945
											1890.84	49.0662	1691.61	46.4093	1203.56	39.1461			1502.68	43.741	1365.34	41.6941	1938.38	49.6792	1802.35	47.9044
											1285.53	40.4573	1704.09	46.5802					1423.42	42.5718	1546.66	44.3764	2030.85	50.8503	1833.3	48.3138
											1809.41	47.998	1593.35	45.0412					1484.23	43.4716	1600.94	45.1485	1295.38	40.612	1376.74	41.8678
											2113.96	51.8805	1946.21	49.7795					1821.35	48.1562	1289.33	40.517	1332.65	41.1921	1831.12	48.2852
											2286.06	53.9509	1422.88	42.5637					1274.68	40.2861	1735.04	47.0012	1105.61	37.5195	869.689	33.2765
											1521.68	44.0167	1896.27	49.1366					1384.34	41.9832	2010.28	50.5921	1204.06	39.1542	1388.68	42.049
											2252.94	53.5587	1858.81	48.6489					782.286	31.5601	1760.55	47.3456	1121.55	37.7888	968.493	35.1159
											2048.28	51.0681	1695.95	46.4688					1501.06	43.7173	1534.71	44.2047	1001.48	35.7089	1533.63	44.1891
											1187.27	38.8804	2241	53.4165					2023.85	50.7626	1464.14	43.1764	1353.42	41.5118	1786.07	47.6874
											2046.11	51.041	1398.45	42.1967					761.114	31.1301	1724.72	46.8613	1173.33	38.6514	2565.64	57.1548
											1393.02	42.1147	1274.13	40.2775					932.12	34.4501	1426.68	42.6205	1582.46	44.887	1531.46	44.1578
											1974.99	50.1461	1674.78	46.1778					1148.19	38.235	1186.73	38.8715	1674.35	46.172	2486.38	56.265
											1756.21	47.2871	1678.03	46.2227					1616.15	45.3623	1418	42.4906	1873.23	48.8371	1693.23	46.4316
											1897.36	49.1507	1909.84	49.3121					1750.78	47.214	2205.17	52.9878	1249.86	39.892	1629.17	45.5448
											2126.45	52.0335	2052.62	51.1222					1249.16	39.8808	2517.86	56.6202	1618.87	45.4006	1750.78	47.214
											2210.6	53.053	1928.84	49.5568					1368.59	41.7438	1484.23	43.4716	1465.24	43.1926	2420.15	55.5106
											2326.23	54.4229	1720.38	46.8023					1604.74	45.202	1383.25	41.9668			2290.94	54.0085
											1784.44	47.6657	1535.26	44.2126					1209.53	39.2431	1724.72	46.8613			1738.84	47.0527
											1699.21	46.5134	1596.06	45.0795					1422.34	42.5556	902.262	33.8939			1749.69	47.1994
											1845.24	48.4709	1483.14	43.4557					1640.58	45.7039	1216.05	39.3487			1858.27	48.6418
											1226.36	39.5152	1612.35	45.309					1667.72	46.0804	1283.36	40.4231			3721.42	68.8351
											1631.35	45.5751	1966.85	50.0426					1480.43	43.4159	1034.18	36.2872			1912.56	49.3472
											1615.6	45.3547	1564.57	44.6327					1616.69	45.37	1855.01	48.5991			1691.61	46.4093
											1966.3	50.0357	1638.95	45.6812					1749.69	47.1994	1676.4	46.2003			1927.76	49.5429
											1784.98	47.6729	1823.53	48.1849					1463.6	43.1684	1242.65	39.7767			2083.02	51.4994
											1587.92	44.9644	1531.46	44.1578					1266.53	40.1572	1442.97	42.8631			1262.73	40.0969
											1925.59	49.515	2024.93	50.7762					1211.7	39.2783	1457.63	43.0802			1957.62	49.9251
											1543.94	44.3374	1559.14	44.5552					1948.93	49.8142	1950.56	49.835			1262.73	40.0969
											1888.67	49.038	1430.48	42.6772					1653.6	45.885	1116.7	37.7071			1768.15	47.4477
											1959.79	49.9528	1314.31	40.9075					1645.46	45.7719	772.514	31.3623			1566.2	44.6559
											1233.42	39.6287	1712.78	46.6988					1514.63	43.9145	1402.8	42.2622			1718.21	46.7727
											1301.28	40.7043	1529.29	44.1265					1669.35	46.1029	1355.57	41.5447			1814.84	48.07
											1837.1	48.3639	1286.62	40.4744					1991.82	50.3593	1446.77	42.9195			2110.16	51.8338
											1720.38	46.8023	2004.3	50.5169					1451.65	42.9919	1295.85	40.6193			1822.98	48.1777
											1489.11	43.5431	1122.67	37.8078					2078.68	51.4456	1267.08	40.1658			1635.69	45.6358
											1704.09	46.5802	1524.4	44.0559					1651.43	45.8549	1276.85	40.3204			1923.96	49.494
											1461.97	43.1444	1825.7	48.2136					1466.86	43.2164	1341.45	41.3278			1473.37	43.3123
											1255.13	39.976	1693.23	46.4316					1625.92	45.4993	1282.28	40.406			1771.95	47.4986
											1508.11	43.82	1097.15	37.3757					1960.33	49.9597	1233.42	39.6287			2111.25	51.8472
											1840.9	48.4139	1574.34	44.7718					1015.18	35.9523	1175.87	38.6932			1672.06	46.1404
											1902.79	49.2209	1453.83	43.024					1297.48	40.6448	1220.39	39.4189			1039.07	36.3728
											1667.18	46.0729	1134.61	38.0084					1895.73	49.1296	1394.11	42.1312			1590.09	44.9951
											1339.82	41.3027	1299.65	40.6788					1492.91	43.5986	1229.62	39.5676			1431.03	42.6853
											1454.91	43.0401	1573.8	44.7641					1942.41	49.7309	1170.44	38.6038			1511.91	43.8751
											1724.18	46.8539	1144.38	38.1717					1362.08	41.6444	1385.97	42.0079			1530.37	44.1421
											1534.17	44.1969	1269.79	40.2088					1855.01	48.5991	1460.34	43.1203			1962.5	49.9873
											2406.57	55.3547	1598.77	45.1179					1503.77	43.7568	1124.3	37.8352			1403.88	42.2786
											1567.29	44.6714	1754.04	47.2579					1796.38	47.8249	1563.49	44.6172			1281.19	40.3889
											1177.5	38.72	1707.89	46.6321					1390.85	42.0819	1166.64	38.5411			1653.6	45.885
											1798.55	47.8538	1506.48	43.7963					1290.96	40.5426	799.115	31.8977			1366.42	41.7107
											1967.93	50.0564	1528.2	44.1108					1539.06	44.2672	1156.87	38.3794
											1937.53	49.6683	1446.77	42.9195					1644.38	45.7568	1387.05	42.0244
											1814.84	48.07	1952.73	49.8627					1593.35	45.0412	1257.85	40.0193
											1419.08	42.5068	1807.78	47.9764					1058.61	36.7133	1294.76	40.6022
											1135.7	38.0265	1951.1	49.8419					1768.15	47.4477	1389.77	42.0655
											1559.69	44.5629	2244.8	53.4618					1982.59	50.2425	1451.65	42.9919
											2184	52.7328	1548.83	44.4075					1658.49	45.9527	1343.62	41.3612
											1498.88	43.6857	2191.05	52.8179					1331.13	41.1686	1468.48	43.2404
											1637.32	45.6585	1551	44.4387					1419.08	42.5068	1935.9	49.6474
											1996.7	50.421	2000.5	50.469					1199.76	39.0843	1718.21	46.7727
											1515.71	43.9303	1163.39	38.4873					1610.72	45.2861	1779.55	47.6004
											1542.32	44.3141	1346.88	41.4113					1182.39	38.8003	1289.33	40.517
											1711.69	46.684	2007.56	50.5579					1917.44	49.4102	1277.93	40.3375
											1932.64	49.6056	1623.75	45.4689					1194.87	39.0046	1305.62	40.7721
											2438.06	55.7157	1518.43	43.9696					795.858	31.8327	1795.84	47.8177
											1581.94	44.8798	1203.56	39.1461					1715.49	46.7358	2031.99	50.8646
											1575.43	44.7873	1568.37	44.6868					1641.66	45.719	1355.57	41.5447
											1933.19	49.6126	1485.86	43.4954					1370.22	41.7687	983.151	35.3806
											4275.16	73.7787	1360.45	41.6195					1567.83	44.6791	1200.3	39.0931
											2032.53	50.8714	1290.42	40.5341					2197.03	52.8899	1425.6	42.6043
											1913.1	49.3542	1205.19	39.1726					1390.31	42.0737	1441.34	42.8389
											2173.68	52.6081	1802.9	47.9116					1306.71	40.7891	1150.9	38.2802
											1618.86	45.4004	1646.55	45.787					1330.59	41.1602	1343.62	41.3612
											1846.33	48.4852	1945.67	49.7725					1439.71	42.8147	1504.31	43.7647
											1638.4	45.6736							1310.51	40.8484	1125.38	37.8535
											2245.34	53.4683							1523.31	44.0403	1287.7	40.4914
											1302.36	40.7212							1689.43	46.3795	1325.16	41.0762
											2202.45	52.9552							1421.8	42.5475	1086.3	37.1903
											1708.98	46.647							1637.32	45.6585	1949.47	49.8211
											1790.95	47.7526							1728.52	46.9129	1580.86	44.8644
											2701.36	58.647							1555.34	44.5008	1351.77	41.4864
											1424.51	42.5881							1325.16	41.0762	1356.11	41.553
											1651.98	45.8624							1294.76	40.6022	898.462	33.8224
											1184.56	38.8359							2347.94	54.6763	1364.79	41.6858
											1819.72	48.1347							1350.14	41.4614	1273.59	40.2689
											2872.91	60.4806							1753.49	47.2506	1441.34	42.8389
											1771.41	47.4913							2550.98	56.9913	1190.53	38.9337
											1465.77	43.2004							1676.95	46.2078	1641.66	45.719
											1696.49	46.4762							1486.4	43.5033	985.322	35.4196
											2132.97	52.1131							1364.25	41.6776	2130.25	52.0799
											2187.25	52.7721							1720.38	46.8023	1939.7	49.6961
											2463.03	56.0003							1579.77	44.849	1599.86	45.1332
											1402.8	42.2622							1194.33	38.9957	1347.96	41.428
											1737.75	47.038							2070.53	51.3448	1286.62	40.4744
											1583.57	44.9029							1599.86	45.1332	1330.05	41.1518
											1787.15	47.7019							1296.93	40.6363	1637.86	45.6661
											4433.14	75.1295							1428.85	42.6529	1567.29	44.6714
											1962.5	49.9873							1860.44	48.6702	1316.48	40.9413
											2218.2	53.1441							1647.09	45.7945	1175.87	38.6932
											1819.18	48.1275							1486.94	43.5113	1326.79	41.1014
											1995.62	50.4073							1592.26	45.0258	1238.85	39.7158
											1650.35	45.8398							1349.59	41.453	782.829	31.571
											1251.88	39.9241							1924.5	49.501	1885.41	48.9957
											1498.34	43.6778							1585.74	44.9337	1631.89	45.5827
											1864.24	48.7199							1679.12	46.2377	1646.55	45.787
											1327.88	41.1182							1650.89	45.8473	1610.72	45.2861
											2364.23	54.8656							1631.35	45.5751	1970.64	50.0909
											1590.09	44.9951							1692.15	46.4167	1485.31	43.4874
											1173.7	38.6575							1345.25	41.3863	1393.02	42.1147
											1122.13	37.7986							1341.99	41.3362	1565.66	44.6482
											2267.06	53.7262							1411.48	42.3928	1297.48	40.6448
											1551.54	44.4464							1410.39	42.3765	1599.86	45.1332
											2256.2	53.5974							1897.9	49.1577	1350.14	41.4614
											1623.2	45.4613							1447.31	42.9275	1165.02	38.5142
											1879.98	48.9251							1883.24	48.9675	1212.79	39.2959
											2181.28	52.7							1596.6	45.0872	1618.32	45.3928
											2585.72	57.3781							1577.6	44.8181	1158.5	38.4064
											1734.49	46.9939							1600.94	45.1485	1508.11	43.82
											1907.67	49.2841							2347.94	54.6763	1748.07	47.1774
																			2376.72	55.0103	1488.57	43.5351
																			1424.51	42.5881	1320.82	41.0088
																			2535.24	56.8152	1728.52	46.9129
																			1744.81	47.1334	1203.02	39.1373
																			1093.9	37.3202	1205.73	39.1814
																			1671.52	46.1329	1278.48	40.3461
																			1824.07	48.1921	2248.05	53.5006
																			1650.89	45.8473	1413.65	42.4255
																			2119.94	51.9537	1177.5	38.72
																			2138.39	52.1794	1161.76	38.4603
																			1255.67	39.9847	1270.33	40.2174
																			1543.94	44.3374	1750.24	47.2067
																			2032.53	50.8714	1203.02	39.1373
																			1490.74	43.5668	1742.64	47.1041
																			1824.61	48.1992	1540.14	44.2829
																			1572.72	44.7487	1406.6	42.3194
																			1472.28	43.2963	1261.1	40.071
																			1421.25	42.5393	2996.14	61.7641
																			1763.81	47.3893	761.114	31.1301
																			1676.95	46.2078	1279.56	40.3632
																			1552.63	44.462	1166.64	38.5411
																			1372.39	41.8018	1228.53	39.5501
																			1157.96	38.3974	2131.34	52.0932
																			1339.28	41.2943	1453.28	43.016
																			1564.03	44.6249	1113.98	37.6612
																			1775.21	47.5423	1319.73	40.9919
																			1951.1	49.8419	1694.32	46.4465
																			1529.83	44.1343	1384.88	41.9915
																			1278.48	40.3461	1286.62	40.4744
																			1480.97	43.4238	1413.11	42.4173
																			1507.57	43.8121	1574.34	44.7718
																			1300.73	40.6958	1663.38	46.0204
																			1269.79	40.2088	1439.17	42.8066
																			1283.36	40.4231	1599.32	45.1255
																			1719.29	46.7875	855.032	32.9949
																			1561.32	44.5862	1381.62	41.9421
																			1788.24	47.7164	1707.35	46.6247
																			1390.85	42.0819	1293.68	40.5852
																			1391.39	42.0901	1212.79	39.2959
																			1270.88	40.226	1619.95	45.4156
																			1340.36	41.3111	1483.14	43.4557
																			1384.88	41.9915	1204.64	39.1638
																			1458.71	43.0963	1381.08	41.9338
																			1403.88	42.2786	1357.19	41.5696
																			1982.05	50.2356	1470.11	43.2644
																			838.745	32.6791	1362.62	41.6527
																			1536.89	44.236	1300.73	40.6958
																			1481.51	43.4318	1014.1	35.9331
																			1732.86	46.9718	1014.64	35.9427
																					1586.83	44.949
																					1076.53	37.0226
																					1221.47	39.4364
																					1208.44	39.2255
																					1477.17	43.3681
																					1341.45	41.3278
																					1371.85	41.7935
																					1342.54	41.3445
																					1232.87	39.62
																					1437	42.7743
																					1306.16	40.7806
																					1186.73	38.8715
																					1198.13	39.0577
																					1413.65	42.4255
																					1240.47	39.7419
																					994.008	35.5754
																					1127.56	37.89
																					1429.94	42.6691
																					1581.4	44.8721
																					1714.95	46.7284
																					1719.84	46.7949
																					1507.57	43.8121
																					1823.53	48.1849
																					1197.59	39.0489
																					1332.76	41.1938
																					1547.2	44.3842
																					1607.46	45.2403
																					1712.23	46.6914
																					2123.74	52.0002
																					1365.34	41.6941
																					961.436	34.9877
																					1406.05	42.3112
																					1238.85	39.7158
																					1857.73	48.6347
																					1346.88	41.4113
																					1139.5	38.0901
																					1179.13	38.7468
																					1102.04	37.4588
																					1585.2	44.926
																					1349.59	41.453
																					1612.35	45.309
																					1591.72	45.0182
																					1164.47	38.5052
																					1289.33	40.517
																					1791.49	47.7598
																					1488.03	43.5272
																					944.064	34.6702
																					1250.25	39.8982
																					1353.39	41.5114
																					1410.94	42.3847
																					1201.93	39.1196
																					1642.75	45.7341
																					1270.33	40.2174
																					1489.65	43.551
																					1825.7	48.2136
																					1561.32	44.5862
																					1479.88	43.4079
																					1287.16	40.4829
																					1517.88	43.9617
																					1463.05	43.1604
																					1423.97	42.5799
																					1216.59	39.3574
																					990.751	35.5171
																					1395.19	42.1476
																					1408.22	42.3439
																					967.407	35.0962
																					1113.44	37.6521
																					1212.79	39.2959
																					1259.47	40.0451
																					1457.08	43.0722
[truncated: 29 more columns]

## Sheet: ET10
z-stack ET10 of MFT vesicles				2D analysis: d-z relations																			3D Analysis: Size: r-z relations
Rothman et al 2023									giant (D ~ 69 nm)														NONBLIND
male P30 mouse									this vesicle is excluded														from Igor (NM Fit tab)
section T	0	nm							vesicle #	# outlines			z-subsection for density analaysis										NMEllipse Fits
xyz resolution	0.3792	nm/pixel						unusual (-1)	126	75			# planes	182
xy resolution	1.1376	nm/pixel (Imod x3)											subsection T	113.452	nm												method to compute dz (Sz)
z-res from fits	0.626809	nm/z-plane											xy-area	0.0907263	um2												use this value in fits until avg E = 1.00
shrinkage	60.4969	%											total xy-area	16.5122	um2												dz/E	0.626807
# z-planes	291	#											den2D	304.199	/um2
z-plane # = 0	146	#											vesicles/plane	27.5989
zstack T	181.775	nm								unusual (-1)	1		AF	0.424835
										complete (1)	117
										cap (0)	24
See Fig 6, 7, 11, S6, S7, S8, S10, S19						# outlines	7083			complete+caps	141
See Table 1, 2, 5, 6																																			TTEST
													z-subsection	z-subsection	z-subsection	z-subsection								Complete (N + S poles)											0.50167				North Caps
						NONBLIND	NONBLIND	NONBLIND	NONBLIND	NONBLIND			NONBLIND	NONBLIND	NONBLIND	NONBLIND		BLIND	BLIND	BLIND	BLIND	BLIND					FIXED															FIXED
BLIND or NONBLIND particle detection					vesicle	z-plane	z-plane from Fiji	area from Fiji	area	d-area			vesicle	z-plane from Fiji	area from Fiji	d-area		z-plane	z-plane from Fiji	area from Fiji	area	d-area		vesicle	z0	sig	dz	sig	R	sig	E	sig	chisqr	n	Dxy	Dz	Dvolume		vesicle	z0	sig	dz	sig	R	sig	E	sig	chisqr	n
ud = unit diameter					#	delta	#	pixel2	nm2	nm	type (0,1,-1)		#	#	nm2	nm		#	#	pixel2	nm2	nm		r-z relation	nm	nm	nm	nm	nm	nm					nm	nm	nm		r-z relation	nm	nm	nm	nm	nm	nm
nm2 = nm^2				COUNT	142		7158	7158	7158	7158	142		115	5023	5023	5023		30	751	751	751	751	COUNT		117	117	117	117	117	117	117	117	117	117	117	117	117			10	10	10	10	10	10	10	10	10	10
um2 = um^2				MIN	0	1	1	117	151.414	13.8847	-1		0	55	194.12	15.7214			51	692	895.541	33.7674	MIN		-3.66807	0.124731	0.626809	0	18.2868	0.104839	0.680172	0.01092	8.51153	27	36.5736	28.563	36.2149			-7.87229	0.223578	0.626809	0	19.056	0.140633	0.619835	0.0264564	7.55338	24
um3 = um^3				MAX	141	1	291	3217	4163.23	72.8065	1		121	236	2870.39	60.4541			236	2628	3400.98	65.8048	MAX		2.14704	1.04669	0.626809	0	28.3326	0.351395	1.57116	0.151613	184.057	84	56.6652	70.0157	60.8055			3.67651	2.05053	0.626809	0	26.8386	0.293591	1.22134	0.189797	72.771	52
d-area = equivalent-area diameter				AVERAGE						41.6732						41.6426						45.5706	AVERAGE		-0.44132	0.268094	0.626809	0	23.127	0.183076	0.997493	0.0316184	51.4914	54.453	46.2541	46.1513	46.1197			-2.95743	1.01548	0.626809	0	22.4958	0.211935	1.02269	0.0881078	27.288	37.2
D-volume = equivalent-volume diameter				STDEV						6.84099						6.63832						4.64381	STDEV		1.21105	0.128803	1.0035e-15	0	1.96381	0.0425228	0.140376	0.0212226	33.3668	11.8478	3.92761	7.65228	4.55126			3.87373	0.640037	1.17028e-16	0	2.17871	0.0515131	0.174689	0.0554402	20.6892	11.003
																							SEM		0.111962	0.0119078	9.27735e-17	0	0.181554	0.00393123	0.0129778	0.00196203	3.08476	1.09533	0.363108	0.707454	0.420764			1.22498	0.202397	3.70074e-17	0	0.688968	0.0162899	0.0552415	0.0175317	6.54249	3.47946
																							CV
					0		1	279	361.063	21.4411	1							63	63	1547	2002.02	50.4882		R_2D_000	-0.281876	0.179265	0.626809	0	22.7327	0.228453	0.990997	0.0177841	127.441	68	45.4655	45.0562	45.3286		NCap_R_2D_000	-0.0436104	0.223578	0.626809	0	22.4409	0.183091	0.960566	0.0264564	42.0907	52
						1	2	273	353.299	21.2093									63	1385	1792.38	47.7716		R_2D_001	-0.158061	0.172313	0.626809	0	23.0814	0.220319	0.934738	0.0169973	102.868	64	46.1627	43.1501	45.1358		NCap_R_2D_001	0.435196	0.290104	0.626809	0	22.649	0.175001	1.06772	0.0381378	35.929	51
						1	3	321	415.417	22.9984									63	1815	2348.85	54.6869		R_2D_002	0.718215	0.13018	0.626809	0	25.0575	0.192072	0.927805	0.0110397	107.327	72	50.115	46.497	48.8788		NCap_R_2D_002	0.548346	0.319914	0.626809	0	23.4987	0.18669	1.07044	0.0411367	42.4593	52
						1	4	239	309.298	19.8447									63	1021	1321.31	41.0164		R_2D_003	-0.886797	0.189317	0.626809	0	25.1636	0.209583	0.884154	0.0170385	84.7125	62	50.3273	44.4971	48.3036		NCap_R_2D_003	3.67651	1.35529	0.626809	0	21.7969	0.293591	1.22134	0.160886	72.771	41
						1	5	293	379.181	21.9724									63	983	1272.13	40.2459		R_2D_004	1.20717	0.198885	0.626809	0	23.0894	0.150041	1.09572	0.0205717	46.2969	65	46.1788	50.5992	47.6076		NCap_R_2D_005	-3.31917	0.720136	0.626809	0	26.8386	0.238944	0.619835	0.0537554	20.1259	26
						1	6	345	446.476	23.8426									63	1385	1792.38	47.7716		R_2D_005	-0.138005	0.251751	0.626809	0	24.7134	0.203701	1.19245	0.0245009	131.478	80	49.4269	58.9392	52.4135		NCap_R_2D_006	-6.14949	1.54857	0.626809	0	22.822	0.166163	1.19662	0.133192	13.4608	33
						1	7	471	609.537	27.8583									63	1684	2179.32	52.6764		R_2D_006	0.610676	0.244642	0.626809	0	24.5165	0.209947	1.06113	0.0241286	102.558	69	49.0329	52.0301	50.0123		NCap_R_2D_007	-7.87229	1.54872	0.626809	0	22.9505	0.291056	0.926769	0.0820627	12.6424	29
						1	8	484	626.361	28.2402									63	1224	1584.02	44.9092		R_2D_007	-0.270734	0.265915	0.626809	0	26.8119	0.288009	0.909823	0.0235918	184.057	67	53.6238	48.7882	51.9609		NCap_R_2D_009	-6.85097	1.36908	0.626809	0	23.455	0.223863	0.93606	0.0833237	13.4875	30
						1	9	571	738.95	30.6735									63	1088	1408.02	42.3408		R_2D_008	-2.23175	0.375656	0.626809	0	22.5585	0.228777	1.07117	0.0374854	86.6276	58	45.1169	48.3277	46.1628		NCap_R_2D_010	-5.6227	2.05053	0.626809	0	19.056	0.220323	1.13805	0.189797	7.55338	24
						1	10	731	946.012	34.7059									63	1580	2044.73	51.0238		R_2D_009	0.161537	0.245117	0.626809	0	23.7001	0.2437	0.965672	0.0249067	111.613	62	47.4001	45.773	46.8514		NCap_R_2D_012	-4.37615	0.728873	0.626809	0	19.4503	0.140633	1.08948	0.0723307	12.3605	34
						1	11	948	1226.84	39.5229									63	1389	1797.55	47.8405		R_2D_010	-1.74846	0.179418	0.626809	0	24.0292	0.162474	1.02909	0.0152407	67.9769	70	48.0583	49.4564	48.5199
						1	12	1185	1533.55	44.1879									63	1430	1850.61	48.5414		R_2D_011	-0.392516	0.180117	0.626809	0	25.7261	0.155336	1.08725	0.0169259	66.7288	75	51.4521	55.9415	52.907
						1	13	1022	1322.6	41.0365									63	1271	1644.84	45.7633		R_2D_012	0.216953	0.260375	0.626809	0	23.2238	0.184416	1.11836	0.0295721	63.4967	63	46.4475	51.945	48.2121
						1	14	1054	1364.02	41.674									63	1008	1304.49	40.7544		R_2D_013	0.219329	0.150733	0.626809	0	23.6102	0.131371	1.12786	0.0152269	45.5822	73	47.2205	53.2581	49.1528
						1	15	992	1283.78	40.4297									63	1180	1527.08	44.0946		R_2D_014	-0.695708	0.242506	0.626809	0	26.0907	0.228469	1.02283	0.0218584	138.338	73	52.1814	53.3728	52.5756
						1	16	1034	1338.13	41.2767									63	1408	1822.14	48.1666		R_2D_015	-1.80208	0.329044	0.626809	0	22.1767	0.265455	0.925306	0.0316516	98.8887	53	44.3534	41.0405	43.2204
						1	17	1077	1393.78	42.1262									63	1016	1314.84	40.9158		R_2D_016	-0.400202	0.181472	0.626809	0	22.7761	0.224764	0.938244	0.0179944	103.475	63	45.5522	42.7391	44.5945
						1	18	1103	1427.43	42.6317									63	782	1012.01	35.8962		R_2D_017	0.191763	0.16623	0.626809	0	26.6266	0.145963	1.0578	0.0152317	58.6843	75	53.2533	56.3313	54.2601
						1	19	1002	1296.72	40.633									63	1454	1881.67	48.9471		R_2D_018	1.14469	0.197183	0.626809	0	23.5695	0.249128	0.706827	0.0177292	65.8871	46	47.139	33.3191	41.9906
						1	20	1040	1345.9	41.3963									63	1211	1567.2	44.6701		R_2D_019	-3.36445	0.318394	0.626809	0	28.3326	0.144795	1.2356	0.026917	61.07	77	56.6652	70.0157	60.8055
						1	21	1083	1401.55	42.2434									63	917	1186.72	38.8713		R_2D_020	0.244211	0.212387	0.626809	0	23.3284	0.155994	1.11015	0.0236159	47.1872	64	46.6569	51.796	48.3106
						1	22	1086	1405.43	42.3019									63	1283	1660.37	45.9788		R_2D_021	-1.86418	0.264461	0.626809	0	24.5735	0.207364	1.1178	0.023089	123.883	75	49.147	54.9364	51.0057
						1	23	1157	1497.31	43.6628									63	1129	1461.08	43.1312		R_2D_022	0.466969	0.144209	0.626809	0	24.3443	0.171213	0.872924	0.0136849	52.7843	60	48.6887	42.5015	46.5322
						1	24	1020	1320.02	40.9963									63	1530	1980.02	50.21		R_2D_023	-0.4876	0.202827	0.626809	0	21.2243	0.175483	0.980131	0.0239045	41.0403	53	42.4486	41.6052	42.1656
						1	25	1105	1430.02	42.6703									63	1010	1307.08	40.7948		R_2D_024	-0.269792	0.127276	0.626809	0	25.7571	0.169686	0.841841	0.0113204	58.2107	63	51.5141	43.3667	48.641
						1	26	1186	1534.84	44.2066														R_2D_025	-0.253319	0.168785	0.626809	0	21.2255	0.160048	1.06716	0.0187461	50.4192	63	42.4509	45.3018	43.3807
						1	27	1205	1559.43	44.5593								114	114	1299	1681.08	46.2646		R_2D_026	-0.903454	0.170589	0.626809	0	21.2923	0.127736	1.15424	0.0193072	32.4755	64	42.5847	49.153	44.6703
						1	28	1278	1653.9	45.8892									114	1153	1492.14	43.5872		R_2D_027	0.170603	0.243933	0.626809	0	22.3726	0.218088	0.940827	0.0278574	62.9434	53	44.7452	42.0974	43.8446
						1	29	1336	1728.96	46.9189									114	1128	1459.78	43.1121		R_2D_028	1.09562	0.135478	0.626809	0	22.6775	0.118111	1.05453	0.0136421	29.36	65	45.3551	47.8283	46.1649
						1	30	1400	1811.79	48.0296									114	1007	1303.19	40.7342		R_2D_029	-0.285804	0.216783	0.626809	0	24.7665	0.151407	0.843293	0.0279809	16.8973	41	49.533	41.7708	46.7973
						1	31	1307	1691.43	46.4069									114	1082	1400.25	42.2239		R_2D_030	0.915586	0.216088	0.626809	0	24.6203	0.170217	0.940136	0.0228013	41.0727	55	49.2406	46.2928	48.2377
						1	32	1156	1496.02	43.6439									114	838	1084.48	37.1592		R_2D_031	-0.0513295	0.285547	0.626809	0	22.8219	0.190399	1.07976	0.0350447	52.2422	56	45.6438	49.2845	46.8264
						1	33	1119	1448.14	42.9398									114	1418	1835.08	48.3373		R_2D_032	-1.85038	0.45089	0.626809	0	22.0189	0.162232	1.10291	0.0658323	18.9786	40	44.0378	48.5695	45.4993
						1	34	992	1283.78	40.4297									114	1345	1740.61	47.0767		R_2D_033	0.830243	0.199385	0.626809	0	22.4916	0.150733	1.03437	0.0225604	34.899	57	44.9833	46.5295	45.4929
						1	35	1038	1343.31	41.3565									114	1208	1563.31	44.6147		R_2D_034	0.206923	0.24249	0.626809	0	25.7061	0.177856	1.14479	0.0241239	83.0013	74	51.4121	58.8563	53.7825
						1	36	1022	1322.6	41.0365									114	1375	1779.43	47.5988		R_2D_035	-0.664025	0.201533	0.626809	0	24.7373	0.196211	0.909347	0.0197362	64.8147	59	49.4745	44.9895	47.9319
						1	37	1091	1411.9	42.3991									114	1124	1454.61	43.0356		R_2D_036	-2.39112	0.272224	0.626809	0	19.4538	0.146925	1.00959	0.0297285	21.7073	45	38.9077	39.2808	39.0317
						1	38	1148	1485.67	43.4926									114	1024	1325.19	41.0766		R_2D_037	-0.848986	0.328114	0.626809	0	26.4881	0.238671	1.10027	0.0315823	141.252	72	52.9762	58.2879	54.6907
						1	39	1183	1530.96	44.1506									114	1043	1349.78	41.4559		R_2D_038	-0.89948	0.252306	0.626809	0	24.241	0.225198	0.882224	0.025946	67.4985	53	48.482	42.772	46.4986
						1	40	1147	1484.37	43.4737									114	1166	1508.96	43.8323		R_2D_039	-0.994223	0.227415	0.626809	0	23.34	0.169632	1.0008	0.0249802	42.4982	56	46.6801	46.7174	46.6925
						1	41	1190	1540.02	44.2811									114	971	1256.6	39.9995		R_2D_040	-0.182945	0.202878	0.626809	0	26.0018	0.123912	1.13167	0.0224046	29.8739	65	52.0037	58.8509	54.1926
						1	42	1228	1589.2	44.9825									114	1151	1489.55	43.5494		R_2D_041	-1.77635	0.26582	0.626809	0	24.4649	0.184367	1.08152	0.0254372	72.4012	66	48.9297	52.9186	50.2248
						1	43	1132	1464.96	43.1885									114	1070	1384.72	41.9891		R_2D_042	-0.408998	0.286385	0.626809	0	23.2245	0.174661	1.05987	0.0367008	37.2523	52	46.449	49.23	47.3581
						1	44	1126	1457.19	43.0739									114	1000	1294.13	40.5924		R_2D_043	0.750249	0.198588	0.626809	0	23.0664	0.135811	1.0058	0.0238381	22.8983	52	46.1328	46.4004	46.2218
						1	45	1129	1461.08	43.1312									114	888	1149.19	38.2517		R_2D_044	-0.678741	0.376278	0.626809	0	20.1186	0.301089	0.975808	0.0477858	97.5699	48	40.2371	39.2637	39.91
						1	46	1135	1468.84	43.2457														R_2D_045	0.100069	0.317314	0.626809	0	22.1512	0.190423	1.09978	0.0424975	44.2862	52	44.3024	48.723	45.7295
						1	47	1120	1449.43	42.9589								70	70	1500	1941.2	49.7153		R_2D_046	0.864352	0.193841	0.626809	0	20.6993	0.191609	0.950932	0.0213138	52.9627	54	41.3986	39.3672	40.7101
						1	48	1132	1464.96	43.1885									70	1613	2087.44	51.5539		R_2D_047	-2.49707	0.553467	0.626809	0	21.9536	0.351395	0.954803	0.0512316	162.898	51	43.9073	41.9228	43.2356
						1	49	1241	1606.02	45.22									70	1239	1603.43	45.1835		R_2D_048	-1.05303	0.196971	0.626809	0	25.2796	0.165545	1.02882	0.0185886	61.977	68	50.5592	52.0161	51.0403
						1	50	1101	1424.84	42.593									70	1752	2267.32	53.7294		R_2D_049	0.991794	0.204504	0.626809	0	19.9481	0.140035	1.15087	0.0254569	30.356	57	39.8963	45.9153	41.8094
						1	51	1119	1448.14	42.9398									70	1182	1529.67	44.132		R_2D_050	-2.45005	0.286584	0.626809	0	24.4925	0.189303	0.985445	0.0251461	62.4429	59	48.9851	48.2721	48.7463
						1	52	1022	1322.6	41.0365									70	1140	1475.31	43.3408		R_2D_051	-1.2741	0.351263	0.626809	0	20.19	0.209505	1.23557	0.0437238	75.1461	60	40.38	49.8924	43.33
						1	53	964	1247.54	39.855									70	1407	1820.85	48.1495		R_2D_052	-1.60152	0.204432	0.626809	0	22.1897	0.154059	0.9263	0.0214205	28.6074	50	44.3794	41.1086	43.2612
						1	54	908	1175.07	38.6801									70	1392	1801.43	47.8921		R_2D_053	1.10973	0.157843	0.626809	0	23.5376	0.162462	0.83263	0.0152629	34.9698	52	47.0751	39.1962	44.2869
						1	55	1027	1329.08	41.1367			0	55	1329.08	41.1367			70	1471	1903.67	49.2324		R_2D_054	0.499391	0.219182	0.626809	0	20.4724	0.155662	1.10623	0.0279481	34.3218	55	40.9447	45.2941	42.346
						1	56	922	1193.19	38.9772				56	1193.19	38.9772			70	1610	2083.56	51.506		R_2D_055	-2.11616	0.321415	0.626809	0	22.0653	0.193327	0.93361	0.0337417	38.1651	46	44.1306	41.2007	43.1315
						1	57	813	1052.13	36.6007				57	1052.13	36.6007			70	993	1285.07	40.4501		R_2D_056	-0.468131	0.226242	0.626809	0	23.8341	0.164775	1.1179	0.0244474	56.1958	66	47.6683	53.2883	49.4724
						1	58	736	952.482	34.8244				58	952.482	34.8244			70	1383	1789.79	47.7371		R_2D_057	-1.70641	0.124731	0.626809	0	25.3639	0.104839	0.962721	0.01092	22.4565	64	50.7279	48.8368	50.0895
						1	59	723	935.659	34.5155				59	935.659	34.5155			70	1109	1435.19	42.7475		R_2D_058	-3.66807	0.380602	0.626809	0	26.3001	0.177133	1.24255	0.0313436	91.8223	76	52.6001	65.3585	56.5491
						1	60	503	650.949	28.7891				60	650.949	28.7891			70	1219	1577.55	44.8174		R_2D_059	-2.07505	0.202199	0.626809	0	23.4496	0.154769	0.958828	0.0181435	40.6679	58	46.8991	44.9682	46.2464
						1	61	454	587.537	27.351				61	587.537	27.351			70	1407	1820.85	48.1495		R_2D_060	-0.546528	0.206252	0.626809	0	24.6945	0.172877	1.02595	0.0208016	60.7137	65	49.3891	50.6706	49.8126
						1	62	378	489.183	24.9569				62	489.183	24.9569			70	1170	1514.14	43.9074		R_2D_061	-0.382308	0.132813	0.626809	0	26.4476	0.117271	1.14295	0.011829	48.7418	84	52.8952	60.4565	55.3043
						1	63	284	367.534	21.6324				63	367.534	21.6324			70	1353	1750.96	47.2165		R_2D_062	-3.45774	0.404877	0.626809	0	21.6856	0.182764	1.15442	0.0370425	58.271	58	43.3712	50.0688	45.4978
						1	64	289	374.005	21.822				64	374.005	21.822			70	1696	2194.85	52.8637		R_2D_063	-0.206964	0.260363	0.626809	0	26.7809	0.219676	0.722954	0.0303968	32.1566	39	53.5617	38.7227	48.0719
						1	65	276	357.181	21.3255				65	357.181	21.3255			70	1091	1411.9	42.3991		R_2D_064	-0.573702	0.202683	0.626809	0	24.1617	0.117197	1.0691	0.0255121	17.3835	53	48.3234	51.6627	49.4118
						1	66	229	296.357	19.4251				66	296.357	19.4251			70	965	1248.84	39.8757		R_2D_065	0.129428	0.267051	0.626809	0	22.7523	0.169076	1.03488	0.0349801	32.1705	50	45.5045	47.0916	46.0275
						1	67	233	301.533	19.594				67	301.533	19.594			70	1312	1697.9	46.4956		R_2D_066	-0.678504	0.262691	0.626809	0	21.7483	0.153401	1.18923	0.0336965	36.5028	58	43.4966	51.7272	46.0832
						1	68	224	289.886	19.2118				68	289.886	19.2118			70	1204	1558.14	44.5408		R_2D_067	0.821821	0.192762	0.626809	0	22.2498	0.145529	0.850595	0.0242806	16.0458	41	44.4995	37.8511	42.1628
																			70	1026	1327.78	41.1167		R_2D_068	-1.98188	0.374753	0.626809	0	23.834	0.165726	1.18832	0.0446178	39.9262	56	47.668	56.6446	50.4898
					1		12	297	384.358	22.1219	1								70	1162	1503.78	43.757		R_2D_069	-0.774758	0.266082	0.626809	0	22.6	0.203664	0.815007	0.0337731	28.1792	39	45.2	36.8383	42.2207
						1	13	311	402.476	22.6373									70	1070	1384.72	41.9891		R_2D_070	0.364906	0.491437	0.626809	0	23.3164	0.247437	1.06192	0.0724015	54.2255	45	46.6328	49.5204	47.5762
						1	14	297	384.358	22.1219														R_2D_071	0.734992	0.193289	0.626809	0	27.5123	0.133368	1.07206	0.0188927	39.7681	69	55.0245	58.9897	56.3157
						1	15	387	500.83	25.2523								201	201	1591	2058.97	51.2012		R_2D_072	-0.808716	0.207431	0.626809	0	22.8767	0.158518	0.85782	0.0252578	21.04	43	45.7535	39.2482	43.4733
						1	16	442	572.007	26.9871									201	1185	1533.55	44.1879		R_2D_073	2.14704	0.457248	0.626809	0	21.8974	0.175886	1.20227	0.0599543	34.3834	49	43.7948	52.6531	46.5682
						1	17	398	515.065	25.6086									201	812	1050.84	36.5782		R_2D_074	1.42682	0.215735	0.626809	0	24.8027	0.154224	0.943839	0.0221719	32.6641	54	49.6054	46.8195	48.6588
						1	18	601	777.774	31.4689									201	817	1057.31	36.6907		R_2D_075	0.147393	0.320935	0.626809	0	21.5999	0.126364	1.18138	0.0578101	11.4943	41	43.1997	51.0355	45.6679
						1	19	549	710.479	30.0767									201	1278	1653.9	45.8892		R_2D_076	-1.46753	0.599372	0.626809	0	23.1711	0.224113	1.10359	0.0908231	37.267	41	46.3422	51.1426	47.89
						1	20	521	674.244	29.2997									201	953	1233.31	39.627		R_2D_077	-1.19329	0.318434	0.626809	0	23.7761	0.17911	0.98286	0.0401747	30.5628	46	47.5521	46.7371	47.2789
						1	21	620	802.363	31.9625									201	1247	1613.78	45.3292		R_2D_078	-1.7339	0.334908	0.626809	0	20.5537	0.24045	0.910411	0.0366069	56.7082	45	41.1075	37.4247	39.8413
						1	22	703	909.776	34.0347									201	1476	1910.14	49.316		R_2D_079	-1.20743	0.252525	0.626809	0	22.7118	0.164984	0.955117	0.0303298	27.5992	47	45.4236	43.3849	44.7336
						1	23	791	1023.66	36.1021									201	1156	1496.02	43.6439		R_2D_080	-1.61937	0.284518	0.626809	0	25.9923	0.203241	0.842749	0.028181	44.4998	48	51.9846	43.8099	49.1029
						1	24	981	1269.55	40.2049									201	1803	2333.32	54.5058		R_2D_081	-0.602503	0.134769	0.626809	0	22.2686	0.145624	0.796944	0.0147211	21.3006	46	44.5372	35.4936	41.292
						1	25	1114	1441.67	42.8437									201	1749	2263.44	53.6833		R_2D_082	-2.76701	1.04669	0.626809	0	21.2033	0.215797	1.0731	0.148646	20.2076	30	42.4067	45.5065	43.4158
						1	26	1195	1546.49	44.374									201	1667	2157.32	52.4098		R_2D_083	0.0333779	0.218445	0.626809	0	23.135	0.1577	0.741169	0.0328493	10.0803	31	46.27	34.2939	41.8735
						1	27	1311	1696.61	46.4778									201	1325	1714.73	46.7254		R_2D_084	-1.95818	0.540704	0.626809	0	23.763	0.190684	1.0234	0.0747735	23.6937	38	47.5261	48.638	47.8938
						1	28	1273	1647.43	45.7993									201	1159	1499.9	43.7005		R_2D_085	-0.335305	0.170749	0.626809	0	23.9481	0.148443	0.931436	0.0184777	31.3001	55	47.8962	44.6122	46.7755
						1	29	1271	1644.84	45.7633									201	1065	1378.25	41.8909		R_2D_086	0.484065	0.192419	0.626809	0	23.6571	0.196243	0.850891	0.0200978	49.6002	52	47.3143	40.2593	44.8349
						1	30	1136	1470.14	43.2647									201	1453	1880.38	48.9303		R_2D_087	0.963613	0.253753	0.626809	0	24.2918	0.177727	1.10128	0.0267586	63.3934	65	48.5835	53.504	50.1712
						1	31	1283	1660.37	45.9788									201	1038	1343.31	41.3565		R_2D_088	-1.12063	0.214318	0.626809	0	23.5606	0.190164	0.924713	0.0215507	54.8939	56	47.1212	43.5736	45.9077
						1	32	1290	1669.43	46.1041									201	1093	1414.49	42.438		R_2D_089	-0.566109	0.263235	0.626809	0	22.6828	0.196401	0.961352	0.0317528	44.2809	50	45.3656	43.6123	44.7734
						1	33	1226	1586.61	44.9459									201	1674	2166.38	52.5197		R_2D_090	-0.190433	0.418062	0.626809	0	21.7246	0.237652	0.981769	0.0644327	39.2674	40	43.4492	42.6571	43.1836
						1	34	1246	1612.49	45.311									201	1159	1499.9	43.7005		R_2D_091	1.44103	0.334208	0.626809	0	20.7721	0.222278	1.07737	0.0390862	68.8172	54	41.5442	44.7583	42.5891
						1	35	1285	1662.96	46.0147									201	1255	1624.14	45.4744		R_2D_092	-2.726	0.295626	0.626809	0	26.3571	0.156702	1.00251	0.0266652	38.8348	57	52.7142	52.8465	52.7583
						1	36	1190	1540.02	44.2811									201	1448	1873.91	48.846		R_2D_093	-0.988768	0.177575	0.626809	0	20.9454	0.144761	0.971246	0.0206594	25.9548	51	41.8907	40.6862	41.4853
						1	37	1332	1723.79	46.8486									201	1210	1565.9	44.6516		R_2D_094	0.129818	0.189265	0.626809	0	21.6206	0.137232	1.05441	0.0236065	25.4399	54	43.2412	45.5939	44.0116
						1	38	1247	1613.78	45.3292														R_2D_095	-1.06381	0.252986	0.626809	0	24.1653	0.202591	0.816242	0.0279553	36.4542	44	48.3306	39.4495	45.1678
						1	39	1355	1753.55	47.2514								236	236	1219	1577.55	44.8174		R_2D_096	-1.74232	0.252907	0.626809	0	23.5682	0.177466	0.975332	0.0254662	45.9007	55	47.1364	45.9736	46.7455
						1	40	1239	1603.43	45.1835									236	1347	1743.2	47.1117		R_2D_097	1.09343	0.149686	0.626809	0	23.1482	0.131163	0.918143	0.0154775	24.1282	54	46.2965	42.5068	44.9971
						1	41	1315	1701.79	46.5487									236	1191	1541.31	44.2997		R_2D_098	-0.862752	0.40091	0.626809	0	18.2868	0.227546	1.16621	0.0608252	52.1757	47	36.5736	42.6526	38.497
						1	42	1313	1699.2	46.5133									236	1333	1725.08	46.8662		R_2D_099	0.869908	0.172568	0.626809	0	20.217	0.137107	0.751393	0.0238017	8.51153	32	40.434	30.3819	36.7595
						1	43	1236	1599.55	45.1288									236	1924	2489.91	56.305		R_2D_100	-0.180026	0.788989	0.626809	0	21.72	0.215136	1.57116	0.151613	52.0676	51	43.44	68.2514	50.5007
						1	44	1268	1640.96	45.7093									236	1114	1441.67	42.8437		R_2D_101	-0.861346	0.199715	0.626809	0	24.3627	0.200733	0.76773	0.0204252	40.0087	46	48.7255	37.408	44.6162
						1	45	1314	1700.49	46.531									236	1622	2099.08	51.6976		R_2D_102	0.740907	0.165571	0.626809	0	21.718	0.129201	0.927642	0.020232	17.0024	47	43.436	40.2931	42.362
						1	46	1273	1647.43	45.7993									236	1590	2057.67	51.1851		R_2D_103	-2.62496	0.45705	0.626809	0	22.0374	0.194671	1.10288	0.0510916	43.8116	49	44.0747	48.6093	45.5372
						1	47	1298	1679.79	46.2468									236	1029	1331.66	41.1768		R_2D_104	1.79016	0.379078	0.626809	0	21.6277	0.143035	1.24977	0.0540527	22.3206	49	43.2554	54.0591	46.5925
						1	48	1348	1744.49	47.1291									236	1375	1779.43	47.5988		R_2D_105	-0.556222	0.323371	0.626809	0	20.8874	0.177916	1.06603	0.0486149	27.1313	44	41.7748	44.5332	42.6747
						1	49	1411	1826.02	48.2179									236	1175	1520.61	44.0011		R_2D_106	0.0839719	0.316962	0.626809	0	19.7574	0.241189	0.939691	0.0451357	46.1916	42	39.5147	37.1316	38.7038
						1	50	1319	1706.96	46.6194									236	1677	2170.26	52.5668		R_2D_107	1.35037	0.259409	0.626809	0	21.2656	0.168967	0.680172	0.0335895	9.24031	27	42.5312	28.9285	37.4036
						1	51	1243	1608.61	45.2564									236	1097	1419.66	42.5156		R_2D_108	-0.284013	0.219217	0.626809	0	19.1835	0.169018	0.908119	0.0322788	19.4247	39	38.3671	34.8419	37.1541
						1	52	1005	1300.6	40.6937									236	1555	2012.38	50.6186		R_2D_109	1.81227	0.371776	0.626809	0	20.0104	0.243397	0.782092	0.0421103	32.6063	34	40.0209	31.3	36.8728
						1	53	944	1221.66	39.4394									236	1148	1485.67	43.4926		R_2D_110	2.11134	0.160626	0.626809	0	23.9631	0.118827	0.923328	0.0144727	21.257	55	47.9263	44.2517	46.6687
						1	54	1017	1316.13	40.936									236	1223	1582.73	44.8909		R_2D_111	-0.127314	0.308735	0.626809	0	25.1633	0.241552	0.944331	0.0337807	81.3811	55	50.3266	47.525	49.3749
						1	55	927	1199.66	39.0827			1	55	1199.66	39.0827			236	1386	1793.67	47.7888		R_2D_112	1.25788	0.389003	0.626809	0	21.8732	0.267964	0.84369	0.0480138	49.6922	39	43.7464	36.9084	41.3368
						1	56	957	1238.49	39.7101				56	1238.49	39.7101			236	1264	1635.79	45.6371		R_2D_113	-0.198187	0.20444	0.626809	0	20.3892	0.214237	0.700444	0.027591	22.1368	33	40.7784	28.563	36.2149
						1	57	911	1178.96	38.7439				57	1178.96	38.7439			236	1143	1479.19	43.3978		R_2D_114	-0.0637537	0.172385	0.626809	0	22.2011	0.193816	0.728067	0.0201768	27.5794	40	44.4022	32.3278	39.945
						1	58	1026	1327.78	41.1167				58	1327.78	41.1167			236	903	1168.6	38.5735		R_2D_115	-1.38153	0.242614	0.626809	0	21.258	0.13891	1.08214	0.0307114	22.321	50	42.516	46.0085	43.6497
						1	59	1002	1296.72	40.633				59	1296.72	40.633								R_2D_116	-0.360354	0.191247	0.626809	0	20.0945	0.138498	0.851463	0.0290968	10.2407	35	40.189	34.2195	38.0916
						1	60	1085	1404.14	42.2824				60	1404.14	42.2824		226	226	1523	1970.97	50.095
						1	61	1081	1398.96	42.2044				61	1398.96	42.2044			226	1010	1307.08	40.7948
						1	62	1031	1334.25	41.2168				62	1334.25	41.2168			226	1633	2113.32	51.8726
						1	63	857	1109.07	37.5781				63	1109.07	37.5781			226	1339	1732.85	46.9716
						1	64	790	1022.37	36.0793				64	1022.37	36.0793			226	1165	1507.67	43.8135
						1	65	795	1028.84	36.1933				65	1028.84	36.1933			226	1317	1704.37	46.5841
						1	66	642	830.834	32.5246				66	830.834	32.5246			226	1073	1388.61	42.0479
						1	67	434	561.654	26.7417				67	561.654	26.7417			226	1014	1312.25	40.8756
						1	68	530	685.891	29.5517				68	685.891	29.5517			226	1011	1308.37	40.815
						1	69	500	647.067	28.7032				69	647.067	28.7032			226	1311	1696.61	46.4778
						1	70	519	671.655	29.2434				70	671.655	29.2434			226	2019	2612.86	57.6783
						1	71	499	645.773	28.6744				71	645.773	28.6744			226	1752	2267.32	53.7294
						1	72	526	680.714	29.44				72	680.714	29.44			226	1322	1710.84	46.6724
						1	73	333	430.947	23.4243				73	430.947	23.4243			226	968	1252.72	39.9376
						1	74	313	405.064	22.71				74	405.064	22.71			226	1776	2298.38	54.0961
						1	75	222	287.298	19.1259				75	287.298	19.1259			226	1212	1568.49	44.6885
																			226	1300	1682.37	46.2824
					2		34	117	151.414	13.8847	1								226	1170	1514.14	43.9074
						1	35	132	170.826	14.7479									226	948	1226.84	39.5229
						1	36	143	185.061	15.3502									226	992	1283.78	40.4297
						1	37	218	282.121	18.9528									226	1034	1338.13	41.2767
						1	38	235	304.121	19.6779									226	1335	1727.67	46.9013
						1	39	279	361.063	21.4411									226	1207	1562.02	44.5962
						1	40	360	465.888	24.3554									226	1083	1401.55	42.2434
						1	41	514	665.185	29.1022
						1	42	732	947.306	34.7296								91	91	1312	1697.9	46.4956
						1	43	615	795.892	31.8333									91	1525	1973.55	50.1279
						1	44	565	731.186	30.5119									91	1620	2096.5	51.6657
						1	45	664	859.305	33.0772									91	1318	1705.67	46.6018
						1	46	831	1075.43	37.0037									91	1801	2330.73	54.4755
						1	47	845	1093.54	37.3141									91	1591	2058.97	51.2012
						1	48	885	1145.31	38.1871									91	1132	1464.96	43.1885
						1	49	829	1072.84	36.9591									91	1308	1692.73	46.4246
						1	50	948	1226.84	39.5229									91	1377	1782.02	47.6334
						1	51	983	1272.13	40.2459									91	1179	1525.78	44.0759
						1	52	980	1268.25	40.1844									91	1265	1637.08	45.6552
						1	53	1088	1408.02	42.3408									91	1419	1836.38	48.3544
						1	54	1077	1393.78	42.1262									91	1028	1330.37	41.1568
						1	55	1147	1484.37	43.4737			2	55	1484.37	43.4737			91	1166	1508.96	43.8323
						1	56	1265	1637.08	45.6552				56	1637.08	45.6552			91	1226	1586.61	44.9459
						1	57	1217	1574.96	44.7806				57	1574.96	44.7806			91	1258	1628.02	45.5287
						1	58	1316	1703.08	46.5664				58	1703.08	46.5664			91	1566	2026.61	50.7973
						1	59	1453	1880.38	48.9303				59	1880.38	48.9303			91	1193	1543.9	44.3369
						1	60	1380	1785.9	47.6853				60	1785.9	47.6853			91	1480	1915.32	49.3828
						1	61	1523	1970.97	50.095				61	1970.97	50.095			91	1635	2115.91	51.9043
						1	62	1587	2053.79	51.1367				62	2053.79	51.1367			91	1051	1360.13	41.6146
						1	63	1807	2338.5	54.5662				63	2338.5	54.5662			91	1112	1439.08	42.8052
						1	64	1907	2467.91	56.0557				64	2467.91	56.0557
						1	65	1936	2505.44	56.4803				65	2505.44	56.4803		51	51	1583	2048.61	51.0723
						1	66	1646	2130.14	52.0786				66	2130.14	52.0786			51	1430	1850.61	48.5414
						1	67	1631	2110.73	51.8408				67	2110.73	51.8408			51	931	1204.84	39.1669
						1	68	1531	1981.32	50.2264				68	1981.32	50.2264			51	1275	1650.02	45.8353
						1	69	1614	2088.73	51.5699				69	2088.73	51.5699			51	976	1263.07	40.1023
						1	70	1614	2088.73	51.5699				70	2088.73	51.5699			51	1398	1809.2	47.9952
						1	71	1580	2044.73	51.0238				71	2044.73	51.0238			51	1156	1496.02	43.6439
						1	72	1601	2071.91	51.3618				72	2071.91	51.3618			51	1054	1364.02	41.674
						1	73	1493	1932.14	49.5992				73	1932.14	49.5992			51	1578	2042.14	50.9915
						1	74	1516	1961.91	49.9798				74	1961.91	49.9798			51	1390	1798.85	47.8577
						1	75	1491	1929.55	49.566				75	1929.55	49.566			51	1395	1805.32	47.9437
						1	76	1532	1982.61	50.2428				76	1982.61	50.2428			51	1213	1569.78	44.707
						1	77	1520	1967.08	50.0457				77	1967.08	50.0457			51	1233	1595.67	45.074
						1	78	1562	2021.44	50.7324				78	2021.44	50.7324			51	1472	1904.96	49.2491
						1	79	1433	1854.49	48.5923				79	1854.49	48.5923			51	1187	1536.14	44.2252
						1	80	1392	1801.43	47.8921				80	1801.43	47.8921			51	1496	1936.02	49.649
						1	81	1362	1762.61	47.3733				81	1762.61	47.3733			51	1357	1756.14	47.2862
						1	82	1296	1677.2	46.2112				82	1677.2	46.2112			51	1456	1884.26	48.9807
						1	83	1186	1534.84	44.2066				83	1534.84	44.2066			51	1205	1559.43	44.5593
						1	84	1143	1479.19	43.3978				84	1479.19	43.3978			51	1266	1638.37	45.6732
						1	85	1284	1661.67	45.9968				85	1661.67	45.9968
						1	86	1309	1694.02	46.4424				86	1694.02	46.4424		151	151	1338	1731.55	46.954
						1	87	1270	1643.55	45.7453				87	1643.55	45.7453			151	1398	1809.2	47.9952
						1	88	1197	1549.08	44.4111				88	1549.08	44.4111			151	1096	1418.37	42.4962
						1	89	1161	1502.49	43.7382				89	1502.49	43.7382			151	1812	2344.97	54.6416
						1	90	1100	1423.55	42.5737				90	1423.55	42.5737			151	1088	1408.02	42.3408
						1	91	1205	1559.43	44.5593				91	1559.43	44.5593			151	1404	1816.96	48.0981
						1	92	993	1285.07	40.4501				92	1285.07	40.4501			151	1317	1704.37	46.5841
						1	93	924	1195.78	39.0194				93	1195.78	39.0194			151	1404	1816.96	48.0981
						1	94	1010	1307.08	40.7948				94	1307.08	40.7948			151	1205	1559.43	44.5593
						1	95	895	1158.25	38.4022				95	1158.25	38.4022			151	1149	1486.96	43.5116
						1	96	782	1012.01	35.8962				96	1012.01	35.8962			151	1387	1794.96	47.8061
						1	97	828	1071.54	36.9368				97	1071.54	36.9368			151	1245	1611.2	45.2928
						1	98	875	1132.37	37.9707				98	1132.37	37.9707			151	1008	1304.49	40.7544
						1	99	718	929.188	34.3959				99	929.188	34.3959			151	1309	1694.02	46.4424
						1	100	522	675.538	29.3278				100	675.538	29.3278			151	938	1213.9	39.3139
						1	101	491	635.42	28.4437				101	635.42	28.4437			151	1186	1534.84	44.2066
						1	102	351	454.241	24.0491				102	454.241	24.0491			151	1230	1591.78	45.0191
						1	103	364	471.065	24.4904				103	471.065	24.4904			151	935	1210.02	39.251
						1	104	254	328.71	20.4579				104	328.71	20.4579			151	1274	1648.73	45.8173
						1	105	190	245.885	17.6938				105	245.885	17.6938			151	909	1176.37	38.7014
																			151	1496	1936.02	49.649
					3		62	353	456.829	24.1175	1		3	62	456.829	24.1175			151	1265	1637.08	45.6552
						1	63	526	680.714	29.44				63	680.714	29.44			151	1599	2069.32	51.3297
						1	64	624	807.539	32.0654				64	807.539	32.0654			151	1306	1690.14	46.3891
						1	65	791	1023.66	36.1021				65	1023.66	36.1021			151	1468	1899.79	49.1822
						1	66	708	916.247	34.1555				66	916.247	34.1555
						1	67	798	1032.72	36.2615				67	1032.72	36.2615		216	216	1280	1656.49	45.925
						1	68	924	1195.78	39.0194				68	1195.78	39.0194			216	1064	1376.96	41.8712
						1	69	1013	1310.96	40.8554				69	1310.96	40.8554			216	1205	1559.43	44.5593
						1	70	1106	1431.31	42.6896				70	1431.31	42.6896			216	1228	1589.2	44.9825
						1	71	1272	1646.14	45.7813				71	1646.14	45.7813			216	1253	1621.55	45.4381
						1	72	1216	1573.67	44.7622				72	1573.67	44.7622			216	1015	1313.55	40.8957
						1	73	1185	1533.55	44.1879				73	1533.55	44.1879			216	2379	3078.74	62.6097
						1	74	1200	1552.96	44.4667				74	1552.96	44.4667			216	1085	1404.14	42.2824
						1	75	1051	1360.13	41.6146				75	1360.13	41.6146			216	1180	1527.08	44.0946
						1	76	1038	1343.31	41.3565				76	1343.31	41.3565			216	1466	1897.2	49.1487
						1	77	1186	1534.84	44.2066				77	1534.84	44.2066			216	1622	2099.08	51.6976
						1	78	1249	1616.37	45.3655				78	1616.37	45.3655			216	1223	1582.73	44.8909
						1	79	1292	1672.02	46.1398				79	1672.02	46.1398			216	1534	1985.2	50.2756
						1	80	1512	1956.73	49.9138				80	1956.73	49.9138			216	1770	2290.62	54.0047
						1	81	1536	1987.79	50.3084				81	1987.79	50.3084			216	1077	1393.78	42.1262
						1	82	1571	2033.08	50.8783				82	2033.08	50.8783			216	1579	2043.44	51.0077
						1	83	1793	2320.38	54.3544				83	2320.38	54.3544			216	1460	1889.44	49.048
						1	84	1657	2144.38	52.2524				84	2144.38	52.2524			216	1328	1718.61	46.7782
						1	85	1774	2295.79	54.0657				85	2295.79	54.0657			216	1170	1514.14	43.9074
						1	86	1736	2246.62	53.4835				86	2246.62	53.4835			216	1273	1647.43	45.7993
						1	87	1889	2444.62	55.7905				87	2444.62	55.7905			216	1352	1749.67	47.199
						1	88	1378	1783.32	47.6507				88	1783.32	47.6507			216	1178	1524.49	44.0572
						1	89	1490	1928.26	49.5493				89	1928.26	49.5493			216	1227	1587.9	44.9642
						1	90	1427	1846.73	48.4905				90	1846.73	48.4905			216	1238	1602.14	45.1653
						1	91	1478	1912.73	49.3494				91	1912.73	49.3494
						1	92	1519	1965.79	50.0292				92	1965.79	50.0292		196	196	1476	1910.14	49.316
						1	93	1485	1921.79	49.4661				93	1921.79	49.4661			196	1344	1739.32	47.0592
						1	94	1495	1934.73	49.6324				94	1934.73	49.6324			196	1157	1497.31	43.6628
						1	95	1512	1956.73	49.9138				95	1956.73	49.9138			196	1839	2379.91	55.0472
						1	96	1547	2002.02	50.4882				96	2002.02	50.4882			196	730	944.718	34.6822
						1	97	1530	1980.02	50.21				97	1980.02	50.21			196	1671	2162.5	52.4726
						1	98	1481	1916.61	49.3995				98	1916.61	49.3995			196	1202	1555.55	44.5038
						1	99	1439	1862.26	48.694				99	1862.26	48.694			196	1211	1567.2	44.6701
						1	100	1278	1653.9	45.8892				100	1653.9	45.8892			196	770	996.483	35.6197
						1	101	1216	1573.67	44.7622				101	1573.67	44.7622			196	1487	1924.38	49.4994
						1	102	1204	1558.14	44.5408				102	1558.14	44.5408			196	1595	2064.14	51.2655
						1	103	1231	1593.08	45.0374				103	1593.08	45.0374			196	1181	1528.37	44.1133
						1	104	1325	1714.73	46.7254				104	1714.73	46.7254			196	798	1032.72	36.2615
						1	105	1169	1512.84	43.8886				105	1512.84	43.8886			196	943	1220.37	39.4185
						1	106	1358	1757.43	47.3036				106	1757.43	47.3036			196	959	1241.07	39.7515
						1	107	1237	1600.84	45.1471				107	1600.84	45.1471			196	1354	1752.26	47.2339
						1	108	1077	1393.78	42.1262				108	1393.78	42.1262			196	1211	1567.2	44.6701
						1	109	1131	1463.67	43.1694				109	1463.67	43.1694			196	1074	1389.9	42.0675
						1	110	1010	1307.08	40.7948				110	1307.08	40.7948			196	991	1282.49	40.4093
						1	111	854	1105.19	37.5123				111	1105.19	37.5123			196	1234	1596.96	45.0923
						1	112	1008	1304.49	40.7544				112	1304.49	40.7544			196	853	1103.9	37.4903
						1	113	934	1208.72	39.23				113	1208.72	39.23			196	1093	1414.49	42.438
						1	114	739	956.365	34.8953				114	956.365	34.8953			196	1314	1700.49	46.531
						1	115	868	1123.31	37.8185				115	1123.31	37.8185			196	1723	2229.79	53.2828
						1	116	895	1158.25	38.4022				116	1158.25	38.4022			196	1069	1383.43	41.9695
						1	117	853	1103.9	37.4903				117	1103.9	37.4903
						1	118	604	781.657	31.5474				118	781.657	31.5474		171	171	1367	1769.08	47.4601
						1	119	670	867.07	33.2263				119	867.07	33.2263			171	907	1173.78	38.6588
						1	120	515	666.479	29.1305				120	666.479	29.1305			171	1227	1587.9	44.9642
						1	121	463	599.184	27.6207				121	599.184	27.6207			171	1529	1978.73	50.1936
						1	122	374	484.006	24.8245				122	484.006	24.8245			171	1240	1604.73	45.2018
						1	123	339	438.711	23.6344				123	438.711	23.6344			171	1186	1534.84	44.2066
																			171	993	1285.07	40.4501
					4		68	299	386.946	22.1963	1		4	68	386.946	22.1963			171	1395	1805.32	47.9437
						1	69	349	451.653	23.9805				69	451.653	23.9805			171	1203	1556.84	44.5223
						1	70	440	569.419	26.9259				70	569.419	26.9259			171	1499	1939.91	49.6987
						1	71	507	656.126	28.9034				71	656.126	28.9034			171	1406	1819.55	48.1324
						1	72	564	729.891	30.4849				72	729.891	30.4849			171	1486	1923.08	49.4828
						1	73	695	899.423	33.8405				73	899.423	33.8405			171	987	1277.31	40.3277
						1	74	640	828.246	32.4739				74	828.246	32.4739			171	1349	1745.79	47.1466
						1	75	754	975.777	35.2477				75	975.777	35.2477			171	765	990.012	35.5038
						1	76	709	917.541	34.1797				76	917.541	34.1797			171	1404	1816.96	48.0981
						1	77	785	1015.9	35.965				77	1015.9	35.965			171	1241	1606.02	45.22
						1	78	932	1206.13	39.188				78	1206.13	39.188			171	1952	2526.15	56.7133
						1	79	1055	1365.31	41.6937				79	1365.31	41.6937			171	934	1208.72	39.23
						1	80	1025	1326.49	41.0967				80	1326.49	41.0967			171	1099	1422.25	42.5543
						1	81	1109	1435.19	42.7475				81	1435.19	42.7475			171	1481	1916.61	49.3995
						1	82	1079	1396.37	42.1653				82	1396.37	42.1653			171	1030	1332.96	41.1968
						1	83	1219	1577.55	44.8174				83	1577.55	44.8174			171	1123	1453.31	43.0164
						1	84	1151	1489.55	43.5494				84	1489.55	43.5494			171	1563	2022.73	50.7486
						1	85	1070	1384.72	41.9891				85	1384.72	41.9891			171	974	1260.49	40.0612
						1	86	1036	1340.72	41.3166				86	1340.72	41.3166			171	1243	1608.61	45.2564
						1	87	1131	1463.67	43.1694				87	1463.67	43.1694
						1	88	1163	1505.08	43.7758				88	1505.08	43.7758		166	166	1635	2115.91	51.9043
						1	89	1256	1625.43	45.4925				89	1625.43	45.4925			166	1402	1814.38	48.0639
						1	90	1238	1602.14	45.1653				90	1602.14	45.1653			166	1511	1955.44	49.8973
						1	91	1258	1628.02	45.5287				91	1628.02	45.5287			166	957	1238.49	39.7101
						1	92	1322	1710.84	46.6724				92	1710.84	46.6724			166	769	995.189	35.5965
						1	93	1163	1505.08	43.7758				93	1505.08	43.7758			166	1504	1946.38	49.7816
						1	94	1185	1533.55	44.1879				94	1533.55	44.1879			166	797	1031.42	36.2388
						1	95	1238	1602.14	45.1653				95	1602.14	45.1653			166	837	1083.19	37.137
						1	96	1141	1476.61	43.3598				96	1476.61	43.3598			166	1314	1700.49	46.531
						1	97	1261	1631.9	45.5829				97	1631.9	45.5829			166	1634	2114.61	51.8884
						1	98	1247	1613.78	45.3292				98	1613.78	45.3292			166	1064	1376.96	41.8712
						1	99	1331	1722.49	46.831				99	1722.49	46.831			166	1678	2171.56	52.5824
						1	100	1297	1678.49	46.229				100	1678.49	46.229			166	1217	1574.96	44.7806
						1	101	1318	1705.67	46.6018				101	1705.67	46.6018			166	1404	1816.96	48.0981
						1	102	1366	1767.79	47.4428				102	1767.79	47.4428			166	1295	1675.9	46.1934
						1	103	1306	1690.14	46.3891				103	1690.14	46.3891			166	1299	1681.08	46.2646
						1	104	1217	1574.96	44.7806				104	1574.96	44.7806			166	1459	1888.14	49.0312
						1	105	1180	1527.08	44.0946				105	1527.08	44.0946			166	1165	1507.67	43.8135
						1	106	1206	1560.73	44.5778				106	1560.73	44.5778			166	1352	1749.67	47.199
						1	107	1149	1486.96	43.5116				107	1486.96	43.5116			166	1663	2152.14	52.3469
						1	108	1126	1457.19	43.0739				108	1457.19	43.0739			166	1483	1919.2	49.4328
						1	109	1173	1518.02	43.9636				109	1518.02	43.9636			166	1401	1813.08	48.0467
						1	110	1186	1534.84	44.2066				110	1534.84	44.2066			166	1060	1371.78	41.7924
						1	111	1187	1536.14	44.2252				111	1536.14	44.2252			166	1092	1413.19	42.4186
						1	112	1217	1574.96	44.7806				112	1574.96	44.7806			166	802	1037.9	36.3523
						1	113	1233	1595.67	45.074				113	1595.67	45.074
						1	114	1151	1489.55	43.5494				114	1489.55	43.5494		86	86	1186	1534.84	44.2066
						1	115	1106	1431.31	42.6896				115	1431.31	42.6896			86	1446	1871.32	48.8122
						1	116	1058	1369.19	41.753				116	1369.19	41.753			86	1424	1842.85	48.4395
						1	117	1034	1338.13	41.2767				117	1338.13	41.2767			86	1319	1706.96	46.6194
						1	118	1061	1373.08	41.8121				118	1373.08	41.8121			86	1408	1822.14	48.1666
						1	119	1043	1349.78	41.4559				119	1349.78	41.4559			86	1194	1545.2	44.3554
						1	120	923	1194.49	38.9983				120	1194.49	38.9983			86	1303	1686.26	46.3358
						1	121	1006	1301.9	40.714				121	1301.9	40.714			86	1541	1994.26	50.3902
						1	122	993	1285.07	40.4501				122	1285.07	40.4501			86	1218	1576.25	44.799
						1	123	963	1246.25	39.8344				123	1246.25	39.8344			86	1610	2083.56	51.506
						1	124	961	1243.66	39.793				124	1243.66	39.793			86	1483	1919.2	49.4328
						1	125	878	1136.25	38.0357				125	1136.25	38.0357			86	1279	1655.2	45.9071
						1	126	763	987.424	35.4574				126	987.424	35.4574			86	1460	1889.44	49.048
						1	127	740	957.659	34.9189				127	957.659	34.9189			86	1417	1833.79	48.3203
						1	128	791	1023.66	36.1021				128	1023.66	36.1021			86	1600	2070.61	51.3458
						1	129	813	1052.13	36.6007				129	1052.13	36.6007			86	1529	1978.73	50.1936
						1	130	888	1149.19	38.2517				130	1149.19	38.2517			86	1235	1598.26	45.1105
						1	131	688	890.364	33.6697				131	890.364	33.6697			86	1099	1422.25	42.5543
						1	132	494	639.302	28.5304				132	639.302	28.5304			86	1386	1793.67	47.7888
																			86	970	1255.31	39.9789
					5		127	307	397.299	22.4913	1		5	127	397.299	22.4913			86	1683	2178.03	52.6607
						1	128	261	337.769	20.7379				128	337.769	20.7379			86	1378	1783.32	47.6507
						1	129	336	434.829	23.5296				129	434.829	23.5296			86	1181	1528.37	44.1133
						1	130	433	560.36	26.7109				130	560.36	26.7109			86	1039	1344.6	41.3764
						1	131	583	754.48	30.9941				131	754.48	30.9941			86	1527	1976.14	50.1608
						1	132	806	1043.07	36.4428				132	1043.07	36.4428			86	1276	1651.31	45.8532
						1	133	1012	1309.66	40.8352				133	1309.66	40.8352
						1	134	1021	1321.31	41.0164				134	1321.31	41.0164		186	186	1476	1910.14	49.316
						1	135	1107	1432.61	42.7089				135	1432.61	42.7089			186	987	1277.31	40.3277
						1	136	1029	1331.66	41.1768				136	1331.66	41.1768			186	1170	1514.14	43.9074
						1	137	1169	1512.84	43.8886				137	1512.84	43.8886			186	1257	1626.73	45.5106
						1	138	1328	1718.61	46.7782				138	1718.61	46.7782			186	1711	2214.26	53.097
						1	139	1027	1329.08	41.1367				139	1329.08	41.1367			186	1302	1684.96	46.318
						1	140	1049	1357.55	41.575				140	1357.55	41.575			186	1700	2200.03	52.926
						1	141	1099	1422.25	42.5543				141	1422.25	42.5543			186	770	996.483	35.6197
						1	142	1048	1356.25	41.5552				142	1356.25	41.5552			186	1066	1379.55	41.9105
						1	143	1237	1600.84	45.1471				143	1600.84	45.1471			186	1109	1435.19	42.7475
						1	144	1182	1529.67	44.132				144	1529.67	44.132			186	1218	1576.25	44.799
						1	145	1183	1530.96	44.1506				145	1530.96	44.1506			186	1136	1470.14	43.2647
						1	146	1271	1644.84	45.7633				146	1644.84	45.7633			186	1351	1748.37	47.1816
						1	147	1266	1638.37	45.6732				147	1638.37	45.6732			186	1205	1559.43	44.5593
						1	148	1286	1664.26	46.0326				148	1664.26	46.0326			186	1146	1483.08	43.4547
						1	149	1247	1613.78	45.3292				149	1613.78	45.3292			186	1290	1669.43	46.1041
						1	150	1322	1710.84	46.6724				150	1710.84	46.6724			186	692	895.541	33.7674
						1	151	1522	1969.67	50.0786				151	1969.67	50.0786			186	1008	1304.49	40.7544
						1	152	1329	1719.9	46.7958				152	1719.9	46.7958			186	1381	1787.2	47.7025
						1	153	1416	1832.49	48.3032				153	1832.49	48.3032			186	1363	1763.9	47.3906
						1	154	1488	1925.67	49.5161				154	1925.67	49.5161			186	1149	1486.96	43.5116
						1	155	1357	1756.14	47.2862				155	1756.14	47.2862			186	942	1219.07	39.3976
						1	156	1389	1797.55	47.8405				156	1797.55	47.8405			186	1269	1642.26	45.7273
						1	157	1251	1618.96	45.4018				157	1618.96	45.4018			186	1424	1842.85	48.4395
						1	158	1348	1744.49	47.1291				158	1744.49	47.1291
						1	159	1331	1722.49	46.831				159	1722.49	46.831		136	136	1045	1352.37	41.4957
						1	160	1486	1923.08	49.4828				160	1923.08	49.4828			136	1129	1461.08	43.1312
						1	161	1445	1870.02	48.7954				161	1870.02	48.7954			136	1081	1398.96	42.2044
						1	162	1493	1932.14	49.5992				162	1932.14	49.5992			136	1442	1866.14	48.7447
						1	163	1540	1992.97	50.3738				163	1992.97	50.3738			136	1444	1868.73	48.7785
						1	164	1524	1972.26	50.1115				164	1972.26	50.1115			136	1215	1572.37	44.7438
						1	165	1508	1951.55	49.8477				165	1951.55	49.8477			136	1136	1470.14	43.2647
						1	166	1521	1968.38	50.0621				166	1968.38	50.0621			136	1115	1442.96	42.863
						1	167	1432	1853.2	48.5754				167	1853.2	48.5754			136	1152	1490.84	43.5683
						1	168	1539	1991.67	50.3575				168	1991.67	50.3575			136	1157	1497.31	43.6628
						1	169	1540	1992.97	50.3738				169	1992.97	50.3738			136	877	1134.96	38.0141
						1	170	1448	1873.91	48.846				170	1873.91	48.846			136	1107	1432.61	42.7089
						1	171	1526	1974.85	50.1443				171	1974.85	50.1443			136	1338	1731.55	46.954
						1	172	1423	1841.55	48.4225				172	1841.55	48.4225			136	1073	1388.61	42.0479
						1	173	1444	1868.73	48.7785				173	1868.73	48.7785			136	1266	1638.37	45.6732
						1	174	1458	1886.85	49.0144				174	1886.85	49.0144			136	1175	1520.61	44.0011
						1	175	1551	2007.2	50.5534				175	2007.2	50.5534			136	1205	1559.43	44.5593
						1	176	1273	1647.43	45.7993				176	1647.43	45.7993			136	1635	2115.91	51.9043
						1	177	1244	1609.9	45.2746				177	1609.9	45.2746			136	1339	1732.85	46.9716
						1	178	1304	1687.55	46.3536				178	1687.55	46.3536			136	1048	1356.25	41.5552
						1	179	1330	1721.2	46.8134				179	1721.2	46.8134			136	849	1098.72	37.4023
						1	180	1228	1589.2	44.9825				180	1589.2	44.9825			136	938	1213.9	39.3139
						1	181	1261	1631.9	45.5829				181	1631.9	45.5829			136	1525	1973.55	50.1279
						1	182	1216	1573.67	44.7622				182	1573.67	44.7622			136	1145	1481.78	43.4358
						1	183	1134	1467.55	43.2266				183	1467.55	43.2266			136	1262	1633.2	45.601
						1	184	1177	1523.2	44.0385				184	1523.2	44.0385			136	1268	1640.96	45.7093
						1	185	1242	1607.31	45.2382				185	1607.31	45.2382			136	1731	2240.15	53.4064
						1	186	1159	1499.9	43.7005				186	1499.9	43.7005			136	907	1173.78	38.6588
						1	187	1056	1366.61	41.7135				187	1366.61	41.7135			136	1032	1335.55	41.2368
						1	188	1052	1361.43	41.6344				188	1361.43	41.6344			136	839	1085.78	37.1814
						1	189	1060	1371.78	41.7924				189	1371.78	41.7924			136	1019	1318.72	40.9762
						1	190	890	1151.78	38.2948				190	1151.78	38.2948			136	1087	1406.72	42.3213
						1	191	928	1200.96	39.1038				191	1200.96	39.1038			136	2166	2803.09	59.7412
						1	192	1148	1485.67	43.4926				192	1485.67	43.4926
						1	193	1007	1303.19	40.7342				193	1303.19	40.7342		206	206	1440	1863.55	48.7109
						1	194	944	1221.66	39.4394				194	1221.66	39.4394			206	1076	1392.49	42.1067
						1	195	1097	1419.66	42.5156				195	1419.66	42.5156			206	1094	1415.78	42.4574
						1	196	927	1199.66	39.0827				196	1199.66	39.0827			206	1361	1761.32	47.3559
						1	197	796	1030.13	36.2161				197	1030.13	36.2161			206	1097	1419.66	42.5156
						1	198	857	1109.07	37.5781				198	1109.07	37.5781			206	1616	2091.32	51.6019
						1	199	837	1083.19	37.137				199	1083.19	37.137			206	1713	2216.85	53.128
						1	200	794	1027.54	36.1705				200	1027.54	36.1705			206	917	1186.72	38.8713
						1	201	598	773.892	31.3903				201	773.892	31.3903			206	1124	1454.61	43.0356
						1	202	665	860.599	33.1021				202	860.599	33.1021			206	1328	1718.61	46.7782
						1	203	553	715.656	30.1861				203	715.656	30.1861			206	1137	1471.43	43.2837
						1	204	546	706.597	29.9945				204	706.597	29.9945			206	894	1156.96	38.3807
						1	205	552	714.362	30.1588				205	714.362	30.1588			206	1405	1818.26	48.1153
						1	206	521	674.244	29.2997				206	674.244	29.2997			206	1023	1323.9	41.0566
																			206	845	1093.54	37.3141
					6		120	352	455.535	24.0833	1		6	120	455.535	24.0833			206	1759	2276.38	53.8366
						1	121	409	529.301	25.9601				121	529.301	25.9601			206	1333	1725.08	46.8662
						1	122	540	698.832	29.8292				122	698.832	29.8292			206	1406	1819.55	48.1324
						1	123	574	742.833	30.7539				123	742.833	30.7539			206	886	1146.6	38.2086
						1	124	723	935.659	34.5155				124	935.659	34.5155			206	1279	1655.2	45.9071
						1	125	768	993.895	35.5734				125	993.895	35.5734			206	805	1041.78	36.4202
						1	126	817	1057.31	36.6907				126	1057.31	36.6907			206	1228	1589.2	44.9825
						1	127	803	1039.19	36.375				127	1039.19	36.375			206	1226	1586.61	44.9459
						1	128	958	1239.78	39.7308				128	1239.78	39.7308			206	1034	1338.13	41.2767
						1	129	1203	1556.84	44.5223				129	1556.84	44.5223			206	1286	1664.26	46.0326
						1	130	900	1164.72	38.5093				130	1164.72	38.5093			206	1200	1552.96	44.4667
						1	131	1004	1299.31	40.6735				131	1299.31	40.6735			206	784	1014.6	35.942
						1	132	1161	1502.49	43.7382				132	1502.49	43.7382
						1	133	1055	1365.31	41.6937				133	1365.31	41.6937		96	96	978	1265.66	40.1434
						1	134	1162	1503.78	43.757				134	1503.78	43.757			96	1246	1612.49	45.311
						1	135	1295	1675.9	46.1934				135	1675.9	46.1934			96	1764	2282.85	53.9131
						1	136	1122	1452.02	42.9973				136	1452.02	42.9973			96	1315	1701.79	46.5487
						1	137	1220	1578.84	44.8358				137	1578.84	44.8358			96	1121	1450.72	42.9781
						1	138	1180	1527.08	44.0946				138	1527.08	44.0946			96	1148	1485.67	43.4926
						1	139	1152	1490.84	43.5683				139	1490.84	43.5683			96	1181	1528.37	44.1133
						1	140	1155	1494.72	43.625				140	1494.72	43.625			96	1349	1745.79	47.1466
						1	141	1181	1528.37	44.1133				141	1528.37	44.1133			96	1243	1608.61	45.2564
						1	142	1136	1470.14	43.2647				142	1470.14	43.2647			96	1053	1362.72	41.6542
						1	143	1228	1589.2	44.9825				143	1589.2	44.9825			96	1181	1528.37	44.1133
						1	144	1209	1564.61	44.6332				144	1564.61	44.6332			96	1035	1339.43	41.2966
						1	145	1392	1801.43	47.8921				145	1801.43	47.8921			96	1311	1696.61	46.4778
						1	146	1245	1611.2	45.2928				146	1611.2	45.2928			96	962	1244.96	39.8137
						1	147	1385	1792.38	47.7716				147	1792.38	47.7716			96	878	1136.25	38.0357
						1	148	1444	1868.73	48.7785				148	1868.73	48.7785			96	1129	1461.08	43.1312
						1	149	1314	1700.49	46.531				149	1700.49	46.531			96	1073	1388.61	42.0479
						1	150	1405	1818.26	48.1153				150	1818.26	48.1153			96	1403	1815.67	48.081
						1	151	1271	1644.84	45.7633				151	1644.84	45.7633			96	816	1056.01	36.6682
						1	152	1251	1618.96	45.4018				152	1618.96	45.4018			96	1360	1760.02	47.3385
						1	153	1324	1713.43	46.7077				153	1713.43	46.7077			96	1161	1502.49	43.7382
						1	154	1321	1709.55	46.6548				154	1709.55	46.6548			96	783	1013.31	35.9191
						1	155	1379	1784.61	47.668				155	1784.61	47.668			96	1755	2271.2	53.7753
						1	156	1251	1618.96	45.4018				156	1618.96	45.4018			96	1279	1655.2	45.9071
						1	157	1211	1567.2	44.6701				157	1567.2	44.6701
						1	158	1348	1744.49	47.1291				158	1744.49	47.1291		106	106	1534	1985.2	50.2756
						1	159	1310	1695.32	46.4601				159	1695.32	46.4601			106	1072	1387.31	42.0283
						1	160	1306	1690.14	46.3891				160	1690.14	46.3891			106	1055	1365.31	41.6937
						1	161	1420	1837.67	48.3714				161	1837.67	48.3714			106	1168	1511.55	43.8698
						1	162	1526	1974.85	50.1443				162	1974.85	50.1443			106	1125	1455.9	43.0547
						1	163	1591	2058.97	51.2012				163	2058.97	51.2012			106	1143	1479.19	43.3978
						1	164	1525	1973.55	50.1279				164	1973.55	50.1279			106	1288	1666.84	46.0683
						1	165	1546	2000.73	50.4719				165	2000.73	50.4719			106	2155	2788.86	59.5893
						1	166	1382	1788.49	47.7198				166	1788.49	47.7198			106	1258	1628.02	45.5287
						1	167	1391	1800.14	47.8749				167	1800.14	47.8749			106	1093	1414.49	42.438
						1	168	1307	1691.43	46.4069				168	1691.43	46.4069			106	1198	1550.37	44.4297
						1	169	1485	1921.79	49.4661				169	1921.79	49.4661			106	878	1136.25	38.0357
						1	170	1421	1838.96	48.3884				170	1838.96	48.3884			106	1064	1376.96	41.8712
						1	171	1466	1897.2	49.1487				171	1897.2	49.1487			106	1205	1559.43	44.5593
						1	172	1297	1678.49	46.229				172	1678.49	46.229			106	884	1144.01	38.1655
						1	173	1281	1657.79	45.943				173	1657.79	45.943			106	879	1137.54	38.0574
						1	174	1267	1639.67	45.6912				174	1639.67	45.6912			106	920	1190.6	38.9349
						1	175	1309	1694.02	46.4424				175	1694.02	46.4424			106	1337	1730.26	46.9365
						1	176	1184	1532.25	44.1693				176	1532.25	44.1693			106	1171	1515.43	43.9261
						1	177	1243	1608.61	45.2564				177	1608.61	45.2564			106	1293	1673.31	46.1577
						1	178	1037	1342.02	41.3365				178	1342.02	41.3365			106	1140	1475.31	43.3408
						1	179	1185	1533.55	44.1879				179	1533.55	44.1879			106	955	1235.9	39.6686
						1	180	1233	1595.67	45.074				180	1595.67	45.074			106	1415	1831.2	48.2862
						1	181	907	1173.78	38.6588				181	1173.78	38.6588			106	1019	1318.72	40.9762
						1	182	777	1005.54	35.7812				182	1005.54	35.7812			106	1171	1515.43	43.9261
						1	183	702	908.482	34.0105				183	908.482	34.0105			106	1045	1352.37	41.4957
						1	184	690	892.952	33.7186				184	892.952	33.7186
						1	185	622	804.951	32.014				185	804.951	32.014		211	211	1360	1760.02	47.3385
						1	186	563	728.597	30.4578				186	728.597	30.4578			211	1044	1351.08	41.4758
						1	187	457	591.419	27.4412				187	591.419	27.4412			211	1355	1753.55	47.2514
						1	188	410	530.595	25.9918				188	530.595	25.9918			211	1205	1559.43	44.5593
																			211	1039	1344.6	41.3764
					7		149	419	542.242	26.2755	1		7	149	542.242	26.2755			211	1857	2403.21	55.316
						1	150	455	588.831	27.3811				150	588.831	27.3811			211	1208	1563.31	44.6147
						1	151	481	622.478	28.1525				151	622.478	28.1525			211	1000	1294.13	40.5924
						1	152	600	776.48	31.4427				152	776.48	31.4427			211	892	1154.37	38.3378
						1	153	716	926.6	34.348				153	926.6	34.348			211	1677	2170.26	52.5668
						1	154	887	1147.9	38.2302				154	1147.9	38.2302			211	1204	1558.14	44.5408
						1	155	1057	1367.9	41.7332				155	1367.9	41.7332			211	1257	1626.73	45.5106
						1	156	864	1118.13	37.7313				156	1118.13	37.7313			211	1225	1585.31	44.9275
						1	157	1015	1313.55	40.8957				157	1313.55	40.8957			211	1076	1392.49	42.1067
						1	158	1060	1371.78	41.7924				158	1371.78	41.7924			211	1575	2038.26	50.943
						1	159	1185	1533.55	44.1879				159	1533.55	44.1879			211	1371	1774.26	47.5295
						1	160	1302	1684.96	46.318				160	1684.96	46.318			211	1467	1898.49	49.1654
						1	161	1425	1844.14	48.4565				161	1844.14	48.4565			211	1776	2298.38	54.0961
						1	162	1426	1845.43	48.4735				162	1845.43	48.4735			211	1485	1921.79	49.4661
						1	163	1625	2102.97	51.7453				163	2102.97	51.7453			211	1154	1493.43	43.6061
						1	164	1807	2338.5	54.5662				164	2338.5	54.5662			211	1090	1410.61	42.3797
						1	165	1703	2203.91	52.9727				165	2203.91	52.9727			211	1586	2052.5	51.1206
						1	166	1635	2115.91	51.9043				166	2115.91	51.9043			211	1201	1554.25	44.4853
						1	167	1691	2188.38	52.7857				167	2188.38	52.7857
						1	168	1747	2260.85	53.6526				168	2260.85	53.6526		111	111	1112	1439.08	42.8052
						1	169	1788	2313.91	54.2786				169	2313.91	54.2786			111	1180	1527.08	44.0946
						1	170	1792	2319.09	54.3393				170	2319.09	54.3393			111	1443	1867.44	48.7616
						1	171	1802	2332.03	54.4907				171	2332.03	54.4907			111	1461	1890.73	49.0648
						1	172	1912	2474.38	56.1292				172	2474.38	56.1292			111	1061	1373.08	41.8121
						1	173	2000	2588.27	57.4063				173	2588.27	57.4063			111	1129	1461.08	43.1312
						1	174	1912	2474.38	56.1292				174	2474.38	56.1292			111	1023	1323.9	41.0566
						1	175	1842	2383.79	55.0921				175	2383.79	55.0921			111	1137	1471.43	43.2837
						1	176	1911	2473.09	56.1145				176	2473.09	56.1145			111	1347	1743.2	47.1117
						1	177	1835	2374.74	54.9873				177	2374.74	54.9873			111	1010	1307.08	40.7948
						1	178	1939	2509.33	56.5241				178	2509.33	56.5241			111	1057	1367.9	41.7332
						1	179	1844	2386.38	55.122				179	2386.38	55.122			111	1070	1384.72	41.9891
						1	180	1811	2343.68	54.6266				180	2343.68	54.6266			111	1249	1616.37	45.3655
						1	181	1653	2139.2	52.1893				181	2139.2	52.1893			111	2437	3153.8	63.3684
						1	182	1581	2046.03	51.04				182	2046.03	51.04			111	1227	1587.9	44.9642
						1	183	1631	2110.73	51.8408				183	2110.73	51.8408			111	1128	1459.78	43.1121
						1	184	1593	2061.56	51.2333				184	2061.56	51.2333			111	1126	1457.19	43.0739
						1	185	1552	2008.5	50.5697				185	2008.5	50.5697			111	1157	1497.31	43.6628
						1	186	1494	1933.44	49.6158				186	1933.44	49.6158			111	933	1207.43	39.209
						1	187	1519	1965.79	50.0292				187	1965.79	50.0292			111	948	1226.84	39.5229
						1	188	1509	1952.85	49.8642				188	1952.85	49.8642			111	1255	1624.14	45.4744
						1	189	1402	1814.38	48.0639				189	1814.38	48.0639			111	1107	1432.61	42.7089
						1	190	1518	1964.5	50.0127				190	1964.5	50.0127			111	1085	1404.14	42.2824
						1	191	1529	1978.73	50.1936				191	1978.73	50.1936			111	996	1288.96	40.5111
						1	192	1681	2175.44	52.6294				192	2175.44	52.6294			111	1019	1318.72	40.9762
						1	193	1623	2100.38	51.7135				193	2100.38	51.7135			111	1204	1558.14	44.5408
						1	194	1546	2000.73	50.4719				194	2000.73	50.4719			111	990	1281.19	40.3889
						1	195	1569	2030.5	50.8459				195	2030.5	50.8459
						1	196	1549	2004.61	50.5208				196	2004.61	50.5208		76	76	1778	2300.97	54.1266
						1	197	1315	1701.79	46.5487				197	1701.79	46.5487			76	1635	2115.91	51.9043
						1	198	1278	1653.9	45.8892				198	1653.9	45.8892			76	1248	1615.08	45.3474
						1	199	1302	1684.96	46.318				199	1684.96	46.318			76	1335	1727.67	46.9013
						1	200	1101	1424.84	42.593				200	1424.84	42.593			76	1202	1555.55	44.5038
						1	201	945	1222.96	39.4603				201	1222.96	39.4603			76	1217	1574.96	44.7806
						1	202	964	1247.54	39.855				202	1247.54	39.855			76	1393	1802.73	47.9093
						1	203	936	1211.31	39.272				203	1211.31	39.272			76	1359	1758.73	47.321
						1	204	889	1150.48	38.2733				204	1150.48	38.2733			76	1156	1496.02	43.6439
						1	205	793	1026.25	36.1477				205	1026.25	36.1477			76	1204	1558.14	44.5408
						1	206	964	1247.54	39.855				206	1247.54	39.855			76	1269	1642.26	45.7273
						1	207	946	1224.25	39.4812				207	1224.25	39.4812			76	1294	1674.61	46.1755
						1	208	958	1239.78	39.7308				208	1239.78	39.7308			76	1695	2193.56	52.8481
						1	209	940	1216.49	39.3558				209	1216.49	39.3558			76	1486	1923.08	49.4828
						1	210	975	1261.78	40.0818				210	1261.78	40.0818			76	1083	1401.55	42.2434
						1	211	910	1177.66	38.7227				211	1177.66	38.7227			76	944	1221.66	39.4394
						1	212	731	946.012	34.7059				212	946.012	34.7059			76	1082	1400.25	42.2239
						1	213	765	990.012	35.5038				213	990.012	35.5038			76	1168	1511.55	43.8698
						1	214	705	912.364	34.0831				214	912.364	34.0831			76	1059	1370.49	41.7727
						1	215	630	815.304	32.2192				215	815.304	32.2192			76	1737	2247.91	53.4989
																			76	1311	1696.61	46.4778
					8		114	437	565.536	26.834	1		8	114	565.536	26.834			76	961	1243.66	39.793
						1	115	496	641.89	28.5881				115	641.89	28.5881			76	1406	1819.55	48.1324
						1	116	750	970.6	35.154				116	970.6	35.154			76	1389	1797.55	47.8405
						1	117	837	1083.19	37.137				117	1083.19	37.137			76	1147	1484.37	43.4737
						1	118	1174	1519.31	43.9824				118	1519.31	43.9824
						1	119	1181	1528.37	44.1133				119	1528.37	44.1133		141	141	1403	1815.67	48.081
						1	120	1215	1572.37	44.7438				120	1572.37	44.7438			141	1142	1477.9	43.3788
						1	121	1114	1441.67	42.8437				121	1441.67	42.8437			141	1256	1625.43	45.4925
						1	122	1209	1564.61	44.6332				122	1564.61	44.6332			141	1315	1701.79	46.5487
						1	123	1077	1393.78	42.1262				123	1393.78	42.1262			141	1243	1608.61	45.2564
						1	124	1066	1379.55	41.9105				124	1379.55	41.9105			141	1233	1595.67	45.074
						1	125	1051	1360.13	41.6146				125	1360.13	41.6146			141	1037	1342.02	41.3365
						1	126	1036	1340.72	41.3166				126	1340.72	41.3166			141	1327	1717.32	46.7606
						1	127	1073	1388.61	42.0479				127	1388.61	42.0479			141	926	1198.37	39.0616
						1	128	1124	1454.61	43.0356				128	1454.61	43.0356			141	1158	1498.61	43.6816
						1	129	1126	1457.19	43.0739				129	1457.19	43.0739			141	1686	2181.91	52.7076
						1	130	1147	1484.37	43.4737				130	1484.37	43.4737			141	2348	3038.63	62.2005
						1	131	1154	1493.43	43.6061				131	1493.43	43.6061			141	1437	1859.67	48.6601
						1	132	1157	1497.31	43.6628				132	1497.31	43.6628			141	1266	1638.37	45.6732
						1	133	1190	1540.02	44.2811				133	1540.02	44.2811			141	1130	1462.37	43.1503
						1	134	1137	1471.43	43.2837				134	1471.43	43.2837			141	1141	1476.61	43.3598
						1	135	1186	1534.84	44.2066				135	1534.84	44.2066			141	1526	1974.85	50.1443
						1	136	1220	1578.84	44.8358				136	1578.84	44.8358			141	1660	2148.26	52.2996
						1	137	1245	1611.2	45.2928				137	1611.2	45.2928			141	1216	1573.67	44.7622
						1	138	1153	1492.14	43.5872				138	1492.14	43.5872			141	1361	1761.32	47.3559
						1	139	1218	1576.25	44.799				139	1576.25	44.799			141	1110	1436.49	42.7667
						1	140	1218	1576.25	44.799				140	1576.25	44.799			141	1091	1411.9	42.3991
						1	141	1277	1652.61	45.8712				141	1652.61	45.8712			141	1250	1617.67	45.3837
						1	142	1262	1633.2	45.601				142	1633.2	45.601			141	913	1181.54	38.7864
						1	143	1232	1594.37	45.0557				143	1594.37	45.0557			141	732	947.306	34.7296
						1	144	1225	1585.31	44.9275				144	1585.31	44.9275			141	1364	1765.2	47.408
						1	145	1184	1532.25	44.1693				145	1532.25	44.1693			141	1203	1556.84	44.5223
						1	146	1213	1569.78	44.707				146	1569.78	44.707			141	1209	1564.61	44.6332
						1	147	1202	1555.55	44.5038				147	1555.55	44.5038			141	945	1222.96	39.4603
						1	148	1256	1625.43	45.4925				148	1625.43	45.4925			141	1030	1332.96	41.1968
						1	149	1135	1468.84	43.2457				149	1468.84	43.2457			141	1137	1471.43	43.2837
						1	150	1104	1428.72	42.651				150	1428.72	42.651			141	1255	1624.14	45.4744
						1	151	1129	1461.08	43.1312				151	1461.08	43.1312
						1	152	1119	1448.14	42.9398				152	1448.14	42.9398		221	221	1448	1873.91	48.846
						1	153	1103	1427.43	42.6317				153	1427.43	42.6317			221	1093	1414.49	42.438
						1	154	1090	1410.61	42.3797				154	1410.61	42.3797			221	2185	2827.68	60.0026
						1	155	982	1270.84	40.2254				155	1270.84	40.2254			221	1037	1342.02	41.3365
						1	156	1008	1304.49	40.7544				156	1304.49	40.7544			221	1000	1294.13	40.5924
						1	157	991	1282.49	40.4093				157	1282.49	40.4093			221	1122	1452.02	42.9973
						1	158	938	1213.9	39.3139				158	1213.9	39.3139			221	1036	1340.72	41.3166
						1	159	974	1260.49	40.0612				159	1260.49	40.0612			221	1253	1621.55	45.4381
						1	160	740	957.659	34.9189				160	957.659	34.9189			221	1240	1604.73	45.2018
						1	161	699	904.599	33.9378				161	904.599	33.9378			221	1284	1661.67	45.9968
						1	162	601	777.774	31.4689				162	777.774	31.4689			221	1351	1748.37	47.1816
						1	163	598	773.892	31.3903				163	773.892	31.3903			221	1882	2435.56	55.6871
						1	164	562	727.303	30.4308				164	727.303	30.4308			221	1377	1782.02	47.6334
						1	165	700	905.894	33.962				165	905.894	33.962			221	1203	1556.84	44.5223
						1	166	700	905.894	33.962				166	905.894	33.962			221	1237	1600.84	45.1471
						1	167	722	934.365	34.4916				167	934.365	34.4916			221	1488	1925.67	49.5161
						1	168	577	746.715	30.8342				168	746.715	30.8342			221	1667	2157.32	52.4098
						1	169	582	753.186	30.9675				169	753.186	30.9675			221	1387	1794.96	47.8061
						1	170	499	645.773	28.6744				170	645.773	28.6744			221	1224	1584.02	44.9092
						1	171	343	443.888	23.7734				171	443.888	23.7734			221	1889	2444.62	55.7905
																			221	1167	1510.25	43.8511
					9		130	291	376.593	21.8973	1		9	130	376.593	21.8973			221	1056	1366.61	41.7135
						1	131	476	616.008	28.0058				131	616.008	28.0058			221	1113	1440.37	42.8245
						1	132	640	828.246	32.4739				132	828.246	32.4739			221	1367	1769.08	47.4601
						1	133	743	961.541	34.9896				133	961.541	34.9896			221	941	1217.78	39.3767
						1	134	781	1010.72	35.8732				134	1010.72	35.8732			221	1740	2251.79	53.545
						1	135	802	1037.9	36.3523				135	1037.9	36.3523
						1	136	725	938.247	34.5632				136	938.247	34.5632		156	156	1464	1894.61	49.1151
						1	137	826	1068.95	36.8922				137	1068.95	36.8922			156	968	1252.72	39.9376
						1	138	879	1137.54	38.0574				138	1137.54	38.0574			156	1736	2246.62	53.4835
						1	139	946	1224.25	39.4812				139	1224.25	39.4812			156	1403	1815.67	48.081
						1	140	898	1162.13	38.4665				140	1162.13	38.4665			156	1467	1898.49	49.1654
						1	141	881	1140.13	38.1007				141	1140.13	38.1007			156	1837	2377.32	55.0173
						1	142	960	1242.37	39.7723				142	1242.37	39.7723			156	1235	1598.26	45.1105
						1	143	1042	1348.49	41.4361				143	1348.49	41.4361			156	1484	1920.49	49.4495
						1	144	931	1204.84	39.1669				144	1204.84	39.1669			156	1575	2038.26	50.943
						1	145	950	1229.43	39.5646				145	1229.43	39.5646			156	1589	2056.38	51.169
						1	146	1005	1300.6	40.6937				146	1300.6	40.6937			156	1399	1810.49	48.0124
						1	147	998	1291.55	40.5518				147	1291.55	40.5518			156	1024	1325.19	41.0766
						1	148	1054	1364.02	41.674				148	1364.02	41.674			156	1331	1722.49	46.831
						1	149	996	1288.96	40.5111				149	1288.96	40.5111			156	1261	1631.9	45.5829
						1	150	1082	1400.25	42.2239				150	1400.25	42.2239			156	1407	1820.85	48.1495
						1	151	1143	1479.19	43.3978				151	1479.19	43.3978			156	1509	1952.85	49.8642
						1	152	1188	1537.43	44.2438				152	1537.43	44.2438			156	1147	1484.37	43.4737
						1	153	1351	1748.37	47.1816				153	1748.37	47.1816			156	1292	1672.02	46.1398
						1	154	1318	1705.67	46.6018				154	1705.67	46.6018			156	1311	1696.61	46.4778
						1	155	1311	1696.61	46.4778				155	1696.61	46.4778			156	1231	1593.08	45.0374
						1	156	1206	1560.73	44.5778				156	1560.73	44.5778			156	1059	1370.49	41.7727
						1	157	1494	1933.44	49.6158				157	1933.44	49.6158			156	1165	1507.67	43.8135
						1	158	1554	2011.08	50.6023				158	2011.08	50.6023			156	1667	2157.32	52.4098
						1	159	1407	1820.85	48.1495				159	1820.85	48.1495			156	1314	1700.49	46.531
						1	160	1340	1734.14	46.9891				160	1734.14	46.9891			156	1297	1678.49	46.229
						1	161	1327	1717.32	46.7606				161	1717.32	46.7606			156	1189	1538.73	44.2625
						1	162	1345	1740.61	47.0767				162	1740.61	47.0767			156	1106	1431.31	42.6896
						1	163	1248	1615.08	45.3474				163	1615.08	45.3474
						1	164	1340	1734.14	46.9891				164	1734.14	46.9891		126	126	1175	1520.61	44.0011
						1	165	1241	1606.02	45.22				165	1606.02	45.22			126	1180	1527.08	44.0946
						1	166	1240	1604.73	45.2018				166	1604.73	45.2018			126	1436	1858.38	48.6432
						1	167	1158	1498.61	43.6816				167	1498.61	43.6816			126	1333	1725.08	46.8662
						1	168	1116	1444.25	42.8822				168	1444.25	42.8822			126	1058	1369.19	41.753
						1	169	1127	1458.49	43.093				169	1458.49	43.093			126	1164	1506.37	43.7947
						1	170	1305	1688.84	46.3714				170	1688.84	46.3714			126	1338	1731.55	46.954
						1	171	1375	1779.43	47.5988				171	1779.43	47.5988			126	981	1269.55	40.2049
						1	172	1371	1774.26	47.5295				172	1774.26	47.5295			126	1587	2053.79	51.1367
						1	173	1454	1881.67	48.9471				173	1881.67	48.9471			126	1414	1829.91	48.2691
						1	174	1408	1822.14	48.1666				174	1822.14	48.1666			126	1307	1691.43	46.4069
						1	175	1322	1710.84	46.6724				175	1710.84	46.6724			126	1237	1600.84	45.1471
						1	176	1268	1640.96	45.7093				176	1640.96	45.7093			126	2628	3400.98	65.8048
						1	177	1300	1682.37	46.2824				177	1682.37	46.2824			126	1185	1533.55	44.1879
						1	178	1173	1518.02	43.9636				178	1518.02	43.9636			126	859	1111.66	37.6219
						1	179	1183	1530.96	44.1506				179	1530.96	44.1506			126	1104	1428.72	42.651
						1	180	993	1285.07	40.4501				180	1285.07	40.4501			126	1121	1450.72	42.9781
						1	181	1020	1320.02	40.9963				181	1320.02	40.9963			126	1397	1807.9	47.9781
						1	182	1276	1651.31	45.8532				182	1651.31	45.8532			126	1250	1617.67	45.3837
						1	183	1032	1335.55	41.2368				183	1335.55	41.2368			126	993	1285.07	40.4501
						1	184	894	1156.96	38.3807				184	1156.96	38.3807			126	1650	2135.32	52.1419
						1	185	784	1014.6	35.942				185	1014.6	35.942			126	1485	1921.79	49.4661
						1	186	744	962.836	35.0131				186	962.836	35.0131			126	1389	1797.55	47.8405
						1	187	634	820.481	32.3213				187	820.481	32.3213			126	1179	1525.78	44.0759
						1	188	462	597.89	27.5909				188	597.89	27.5909			126	1170	1514.14	43.9074
						1	189	519	671.655	29.2434				189	671.655	29.2434			126	1278	1653.9	45.8892
						1	190	341	441.3	23.704				190	441.3	23.704
						1	191	281	363.652	21.5178				191	363.652	21.5178		131	131	1209	1564.61	44.6332
																			131	1595	2064.14	51.2655
					10		23	368	476.241	24.6246	1								131	1498	1938.61	49.6822
						1	24	424	548.713	26.4319									131	1244	1609.9	45.2746
						1	25	490	634.126	28.4147									131	1344	1739.32	47.0592
						1	26	672	869.658	33.2759									131	1078	1395.08	42.1458
						1	27	799	1034.01	36.2842									131	1046	1353.66	41.5155
						1	28	812	1050.84	36.5782									131	1090	1410.61	42.3797
						1	29	835	1080.6	37.0927									131	2467	3192.63	63.7572
						1	30	933	1207.43	39.209									131	1455	1882.96	48.9639
						1	31	1030	1332.96	41.1968									131	1077	1393.78	42.1262
						1	32	1030	1332.96	41.1968									131	1532	1982.61	50.2428
						1	33	999	1292.84	40.5721									131	1451	1877.79	48.8966
						1	34	1026	1327.78	41.1167									131	1344	1739.32	47.0592
						1	35	1124	1454.61	43.0356									131	1302	1684.96	46.318
						1	36	1055	1365.31	41.6937									131	1227	1587.9	44.9642
						1	37	1153	1492.14	43.5872									131	1374	1778.14	47.5815
						1	38	1201	1554.25	44.4853									131	1441	1864.85	48.7278
						1	39	1192	1542.61	44.3183									131	1337	1730.26	46.9365
						1	40	1239	1603.43	45.1835									131	1159	1499.9	43.7005
						1	41	1202	1555.55	44.5038									131	1278	1653.9	45.8892
						1	42	1209	1564.61	44.6332									131	858	1110.37	37.6
						1	43	1244	1609.9	45.2746									131	1591	2058.97	51.2012
						1	44	1258	1628.02	45.5287									131	1591	2058.97	51.2012
						1	45	1328	1718.61	46.7782									131	1492	1930.85	49.5826
						1	46	1437	1859.67	48.6601									131	1201	1554.25	44.4853
						1	47	1363	1763.9	47.3906
						1	48	1360	1760.02	47.3385								231	231	1518	1964.5	50.0127
						1	49	1396	1806.61	47.9609									231	1315	1701.79	46.5487
						1	50	1423	1841.55	48.4225									231	1351	1748.37	47.1816
						1	51	1579	2043.44	51.0077									231	1370	1772.96	47.5122
						1	52	1544	1998.14	50.4392									231	1410	1824.73	48.2008
						1	53	1660	2148.26	52.2996									231	2172	2810.86	59.8239
						1	54	1444	1868.73	48.7785									231	1568	2029.2	50.8297
						1	55	1383	1789.79	47.7371			10	55	1789.79	47.7371			231	1352	1749.67	47.199
						1	56	1495	1934.73	49.6324				56	1934.73	49.6324			231	1290	1669.43	46.1041
						1	57	1398	1809.2	47.9952				57	1809.2	47.9952			231	1737	2247.91	53.4989
						1	58	1409	1823.43	48.1837				58	1823.43	48.1837			231	1136	1470.14	43.2647
						1	59	1380	1785.9	47.6853				59	1785.9	47.6853			231	1730	2238.85	53.391
						1	60	1372	1775.55	47.5468				60	1775.55	47.5468			231	1218	1576.25	44.799
						1	61	1363	1763.9	47.3906				61	1763.9	47.3906			231	1152	1490.84	43.5683
						1	62	1367	1769.08	47.4601				62	1769.08	47.4601			231	1017	1316.13	40.936
						1	63	1340	1734.14	46.9891				63	1734.14	46.9891			231	1908	2469.21	56.0704
						1	64	1258	1628.02	45.5287				64	1628.02	45.5287			231	985	1274.72	40.2868
						1	65	1300	1682.37	46.2824				65	1682.37	46.2824			231	1804	2334.62	54.5209
						1	66	1245	1611.2	45.2928				66	1611.2	45.2928			231	1059	1370.49	41.7727
						1	67	1235	1598.26	45.1105				67	1598.26	45.1105			231	1095	1417.08	42.4768
						1	68	1255	1624.14	45.4744				68	1624.14	45.4744			231	1256	1625.43	45.4925
						1	69	1167	1510.25	43.8511				69	1510.25	43.8511			231	919	1189.31	38.9137
						1	70	1168	1511.55	43.8698				70	1511.55	43.8698			231	1067	1380.84	41.9302
						1	71	1200	1552.96	44.4667				71	1552.96	44.4667			231	1131	1463.67	43.1694
						1	72	1008	1304.49	40.7544				72	1304.49	40.7544			231	1702	2202.62	52.9571
						1	73	1183	1530.96	44.1506				73	1530.96	44.1506			231	1573	2035.67	50.9107
						1	74	1168	1511.55	43.8698				74	1511.55	43.8698			231	1530	1980.02	50.21
						1	75	957	1238.49	39.7101				75	1238.49	39.7101
						1	76	966	1250.13	39.8964				76	1250.13	39.8964		181	181	1504	1946.38	49.7816
						1	77	951	1230.72	39.5854				77	1230.72	39.5854			181	1769	2289.32	53.9894
						1	78	869	1124.6	37.8403				78	1124.6	37.8403			181	1580	2044.73	51.0238
						1	79	855	1106.48	37.5342				79	1106.48	37.5342			181	1262	1633.2	45.601
						1	80	753	974.483	35.2243				80	974.483	35.2243			181	1412	1827.32	48.235
						1	81	649	839.893	32.7014				81	839.893	32.7014			181	1399	1810.49	48.0124
						1	82	676	874.834	33.3747				82	874.834	33.3747			181	1187	1536.14	44.2252
						1	83	556	719.538	30.2679				83	719.538	30.2679			181	835	1080.6	37.0927
						1	84	490	634.126	28.4147				84	634.126	28.4147			181	867	1122.01	37.7967
						1	85	456	590.125	27.4111				85	590.125	27.4111			181	1387	1794.96	47.8061
						1	86	406	525.418	25.8647				86	525.418	25.8647			181	1172	1516.72	43.9449
						1	87	377	487.888	24.9239				87	487.888	24.9239			181	914	1182.84	38.8077
						1	88	315	407.652	22.7824				88	407.652	22.7824			181	1357	1756.14	47.2862
						1	89	312	403.77	22.6737				89	403.77	22.6737			181	1157	1497.31	43.6628
						1	90	338	437.417	23.5995				90	437.417	23.5995			181	1117	1445.55	42.9014
						1	91	292	377.887	21.9349				91	377.887	21.9349			181	1156	1496.02	43.6439
						1	92	314	406.358	22.7462				92	406.358	22.7462			181	1185	1533.55	44.1879
																			181	1398	1809.2	47.9952
					11		35	490	634.126	28.4147	1								181	983	1272.13	40.2459
						1	36	541	700.126	29.8568									181	1267	1639.67	45.6912
						1	37	537	694.95	29.7462									181	1179	1525.78	44.0759
						1	38	732	947.306	34.7296									181	1110	1436.49	42.7667
						1	39	783	1013.31	35.9191									181	1024	1325.19	41.0766
						1	40	813	1052.13	36.6007									181	989	1279.9	40.3685
						1	41	852	1102.6	37.4683
						1	42	974	1260.49	40.0612								56	56	984	1273.43	40.2663
						1	43	1031	1334.25	41.2168									56	1074	1389.9	42.0675
						1	44	1104	1428.72	42.651									56	1275	1650.02	45.8353
						1	45	1142	1477.9	43.3788									56	1241	1606.02	45.22
						1	46	1221	1580.14	44.8541									56	1113	1440.37	42.8245
						1	47	1188	1537.43	44.2438									56	1425	1844.14	48.4565
						1	48	1314	1700.49	46.531									56	1362	1762.61	47.3733
						1	49	1331	1722.49	46.831									56	1302	1684.96	46.318
						1	50	1322	1710.84	46.6724									56	1264	1635.79	45.6371
						1	51	1321	1709.55	46.6548									56	1465	1895.91	49.1319
						1	52	1297	1678.49	46.229									56	1183	1530.96	44.1506
						1	53	1302	1684.96	46.318									56	1703	2203.91	52.9727
						1	54	1298	1679.79	46.2468									56	1012	1309.66	40.8352
						1	55	1357	1756.14	47.2862			11	55	1756.14	47.2862			56	1445	1870.02	48.7954
						1	56	1334	1726.37	46.8838				56	1726.37	46.8838			56	1328	1718.61	46.7782
						1	57	1388	1796.26	47.8233				57	1796.26	47.8233			56	1310	1695.32	46.4601
						1	58	1432	1853.2	48.5754				58	1853.2	48.5754			56	1424	1842.85	48.4395
						1	59	1444	1868.73	48.7785				59	1868.73	48.7785			56	1375	1779.43	47.5988
						1	60	1443	1867.44	48.7616				60	1867.44	48.7616			56	1102	1426.14	42.6123
						1	61	1402	1814.38	48.0639				61	1814.38	48.0639			56	2569	3324.63	65.0619
						1	62	1393	1802.73	47.9093				62	1802.73	47.9093			56	977	1264.37	40.1229
						1	63	1508	1951.55	49.8477				63	1951.55	49.8477			56	942	1219.07	39.3976
						1	64	1510	1954.14	49.8808				64	1954.14	49.8808			56	1283	1660.37	45.9788
						1	65	1455	1882.96	48.9639				65	1882.96	48.9639			56	1510	1954.14	49.8808
						1	66	1549	2004.61	50.5208				66	2004.61	50.5208			56	1542	1995.55	50.4065
						1	67	1527	1976.14	50.1608				67	1976.14	50.1608
						1	68	1474	1907.55	49.2826				68	1907.55	49.2826
						1	69	1590	2057.67	51.1851				69	2057.67	51.1851
						1	70	1692	2189.67	52.8013				70	2189.67	52.8013
						1	71	1580	2044.73	51.0238				71	2044.73	51.0238
						1	72	1693	2190.97	52.8169				72	2190.97	52.8169
						1	73	1603	2074.5	51.3939				73	2074.5	51.3939
						1	74	1596	2065.44	51.2815				74	2065.44	51.2815
						1	75	1491	1929.55	49.566				75	1929.55	49.566
						1	76	1512	1956.73	49.9138				76	1956.73	49.9138
						1	77	1597	2066.73	51.2976				77	2066.73	51.2976
						1	78	1455	1882.96	48.9639				78	1882.96	48.9639
						1	79	1532	1982.61	50.2428				79	1982.61	50.2428
						1	80	1457	1885.55	48.9976				80	1885.55	48.9976
						1	81	1513	1958.02	49.9303				81	1958.02	49.9303
						1	82	1649	2134.03	52.1261				82	2134.03	52.1261
						1	83	1709	2211.67	53.0659				83	2211.67	53.0659
						1	84	1625	2102.97	51.7453				84	2102.97	51.7453
						1	85	1554	2011.08	50.6023				85	2011.08	50.6023
						1	86	1514	1959.32	49.9468				86	1959.32	49.9468
						1	87	1459	1888.14	49.0312				87	1888.14	49.0312
						1	88	1282	1659.08	45.9609				88	1659.08	45.9609
						1	89	1349	1745.79	47.1466				89	1745.79	47.1466
						1	90	1369	1771.67	47.4948				90	1771.67	47.4948
						1	91	1392	1801.43	47.8921				91	1801.43	47.8921
						1	92	1396	1806.61	47.9609				92	1806.61	47.9609
						1	93	1301	1683.67	46.3002				93	1683.67	46.3002
						1	94	1315	1701.79	46.5487				94	1701.79	46.5487
						1	95	1172	1516.72	43.9449				95	1516.72	43.9449
						1	96	836	1081.9	37.1149				96	1081.9	37.1149
						1	97	921	1191.9	38.956				97	1191.9	38.956
						1	98	790	1022.37	36.0793				98	1022.37	36.0793
						1	99	982	1270.84	40.2254				99	1270.84	40.2254
						1	100	941	1217.78	39.3767				100	1217.78	39.3767
						1	101	1031	1334.25	41.2168				101	1334.25	41.2168
						1	102	984	1273.43	40.2663				102	1273.43	40.2663
						1	103	859	1111.66	37.6219				103	1111.66	37.6219
						1	104	768	993.895	35.5734				104	993.895	35.5734
						1	105	727	940.835	34.6108				105	940.835	34.6108
						1	106	774	1001.66	35.7121				106	1001.66	35.7121
						1	107	656	848.952	32.8773				107	848.952	32.8773
						1	108	494	639.302	28.5304				108	639.302	28.5304
						1	109	307	397.299	22.4913				109	397.299	22.4913
					12		110	352	455.535	24.0833	1		12	110	455.535	24.0833
						1	111	416	538.36	26.1813				111	538.36	26.1813
						1	112	643	832.128	32.5499				112	832.128	32.5499
						1	113	689	891.658	33.6941				113	891.658	33.6941
						1	114	957	1238.49	39.7101				114	1238.49	39.7101
						1	115	961	1243.66	39.793				115	1243.66	39.793
						1	116	888	1149.19	38.2517				116	1149.19	38.2517
						1	117	942	1219.07	39.3976				117	1219.07	39.3976
						1	118	939	1215.19	39.3348				118	1215.19	39.3348
						1	119	978	1265.66	40.1434				119	1265.66	40.1434
						1	120	983	1272.13	40.2459				120	1272.13	40.2459
						1	121	1014	1312.25	40.8756				121	1312.25	40.8756
						1	122	1151	1489.55	43.5494				122	1489.55	43.5494
						1	123	1114	1441.67	42.8437				123	1441.67	42.8437
						1	124	1202	1555.55	44.5038				124	1555.55	44.5038
						1	125	1187	1536.14	44.2252				125	1536.14	44.2252
						1	126	1119	1448.14	42.9398				126	1448.14	42.9398
						1	127	1223	1582.73	44.8909				127	1582.73	44.8909
						1	128	1250	1617.67	45.3837				128	1617.67	45.3837
						1	129	1210	1565.9	44.6516				129	1565.9	44.6516
						1	130	1211	1567.2	44.6701				130	1567.2	44.6701
						1	131	1238	1602.14	45.1653				131	1602.14	45.1653
						1	132	1282	1659.08	45.9609				132	1659.08	45.9609
						1	133	1273	1647.43	45.7993				133	1647.43	45.7993
						1	134	1214	1571.08	44.7254				134	1571.08	44.7254
						1	135	1160	1501.2	43.7193				135	1501.2	43.7193
						1	136	1211	1567.2	44.6701				136	1567.2	44.6701
						1	137	1206	1560.73	44.5778				137	1560.73	44.5778
						1	138	1247	1613.78	45.3292				138	1613.78	45.3292
						1	139	1248	1615.08	45.3474				139	1615.08	45.3474
						1	140	1260	1630.61	45.5648				140	1630.61	45.5648
						1	141	1315	1701.79	46.5487				141	1701.79	46.5487
						1	142	1363	1763.9	47.3906				142	1763.9	47.3906
						1	143	1242	1607.31	45.2382				143	1607.31	45.2382
						1	144	1257	1626.73	45.5106				144	1626.73	45.5106
						1	145	1180	1527.08	44.0946				145	1527.08	44.0946
						1	146	1259	1629.31	45.5468				146	1629.31	45.5468
						1	147	1164	1506.37	43.7947				147	1506.37	43.7947
						1	148	1128	1459.78	43.1121				148	1459.78	43.1121
						1	149	1148	1485.67	43.4926				149	1485.67	43.4926
						1	150	1144	1480.49	43.4168				150	1480.49	43.4168
						1	151	1084	1402.84	42.2629				151	1402.84	42.2629
						1	152	1140	1475.31	43.3408				152	1475.31	43.3408
						1	153	1230	1591.78	45.0191				153	1591.78	45.0191
						1	154	1133	1466.25	43.2075				154	1466.25	43.2075
						1	155	1216	1573.67	44.7622				155	1573.67	44.7622
						1	156	1191	1541.31	44.2997				156	1541.31	44.2997
						1	157	1162	1503.78	43.757				157	1503.78	43.757
						1	158	1200	1552.96	44.4667				158	1552.96	44.4667
						1	159	1185	1533.55	44.1879				159	1533.55	44.1879
						1	160	1149	1486.96	43.5116				160	1486.96	43.5116
						1	161	967	1251.43	39.917				161	1251.43	39.917
						1	162	1010	1307.08	40.7948				162	1307.08	40.7948
						1	163	1019	1318.72	40.9762				163	1318.72	40.9762
						1	164	992	1283.78	40.4297				164	1283.78	40.4297
						1	165	905	1171.19	38.6161				165	1171.19	38.6161
						1	166	1045	1352.37	41.4957				166	1352.37	41.4957
						1	167	928	1200.96	39.1038				167	1200.96	39.1038
						1	168	848	1097.43	37.3803				168	1097.43	37.3803
						1	169	708	916.247	34.1555				169	916.247	34.1555
						1	170	633	819.187	32.2958				170	819.187	32.2958
						1	171	527	682.008	29.468				171	682.008	29.468
						1	172	508	657.42	28.9319				172	657.42	28.9319
					13		130	397	513.771	25.5764	1		13	130	513.771	25.5764
						1	131	523	676.832	29.3559				131	676.832	29.3559
						1	132	512	662.596	29.0456				132	662.596	29.0456
						1	133	449	581.066	27.1999				133	581.066	27.1999
						1	134	571	738.95	30.6735				134	738.95	30.6735
						1	135	705	912.364	34.0831				135	912.364	34.0831
						1	136	762	986.13	35.4342				136	986.13	35.4342
						1	137	700	905.894	33.962				137	905.894	33.962
						1	138	720	931.776	34.4438				138	931.776	34.4438
						1	139	749	969.306	35.1306				139	969.306	35.1306
						1	140	808	1045.66	36.488				140	1045.66	36.488
						1	141	819	1059.9	36.7356				141	1059.9	36.7356
						1	142	850	1100.01	37.4243				142	1100.01	37.4243
						1	143	885	1145.31	38.1871				143	1145.31	38.1871
						1	144	893	1155.66	38.3593				144	1155.66	38.3593
						1	145	923	1194.49	38.9983				145	1194.49	38.9983
						1	146	998	1291.55	40.5518				146	1291.55	40.5518
						1	147	1052	1361.43	41.6344				147	1361.43	41.6344
						1	148	1098	1420.96	42.5349				148	1420.96	42.5349
						1	149	1118	1446.84	42.9206				149	1446.84	42.9206
						1	150	1162	1503.78	43.757				150	1503.78	43.757
						1	151	1124	1454.61	43.0356				151	1454.61	43.0356
						1	152	1152	1490.84	43.5683				152	1490.84	43.5683
						1	153	1151	1489.55	43.5494				153	1489.55	43.5494
						1	154	1271	1644.84	45.7633				154	1644.84	45.7633
						1	155	1208	1563.31	44.6147				155	1563.31	44.6147
						1	156	1247	1613.78	45.3292				156	1613.78	45.3292
						1	157	1261	1631.9	45.5829				157	1631.9	45.5829
						1	158	1266	1638.37	45.6732				158	1638.37	45.6732
						1	159	1313	1699.2	46.5133				159	1699.2	46.5133
						1	160	1225	1585.31	44.9275				160	1585.31	44.9275
						1	161	1268	1640.96	45.7093				161	1640.96	45.7093
						1	162	1256	1625.43	45.4925				162	1625.43	45.4925
						1	163	1364	1765.2	47.408				163	1765.2	47.408
						1	164	1312	1697.9	46.4956				164	1697.9	46.4956
						1	165	1245	1611.2	45.2928				165	1611.2	45.2928
						1	166	1315	1701.79	46.5487				166	1701.79	46.5487
						1	167	1346	1741.9	47.0942				167	1741.9	47.0942
						1	168	1360	1760.02	47.3385				168	1760.02	47.3385
						1	169	1268	1640.96	45.7093				169	1640.96	45.7093
						1	170	1283	1660.37	45.9788				170	1660.37	45.9788
						1	171	1244	1609.9	45.2746				171	1609.9	45.2746
						1	172	1241	1606.02	45.22				172	1606.02	45.22
						1	173	1336	1728.96	46.9189				173	1728.96	46.9189
						1	174	1389	1797.55	47.8405				174	1797.55	47.8405
						1	175	1224	1584.02	44.9092				175	1584.02	44.9092
						1	176	1432	1853.2	48.5754				176	1853.2	48.5754
						1	177	1450	1876.49	48.8797				177	1876.49	48.8797
						1	178	1403	1815.67	48.081				178	1815.67	48.081
						1	179	1256	1625.43	45.4925				179	1625.43	45.4925
						1	180	1322	1710.84	46.6724				180	1710.84	46.6724
						1	181	1258	1628.02	45.5287				181	1628.02	45.5287
						1	182	1382	1788.49	47.7198				182	1788.49	47.7198
						1	183	1217	1574.96	44.7806				183	1574.96	44.7806
						1	184	1303	1686.26	46.3358				184	1686.26	46.3358
						1	185	1065	1378.25	41.8909				185	1378.25	41.8909
						1	186	1070	1384.72	41.9891				186	1384.72	41.9891
						1	187	1065	1378.25	41.8909				187	1378.25	41.8909
						1	188	1010	1307.08	40.7948				188	1307.08	40.7948
						1	189	1066	1379.55	41.9105				189	1379.55	41.9105
						1	190	1038	1343.31	41.3565				190	1343.31	41.3565
						1	191	1027	1329.08	41.1367				191	1329.08	41.1367
						1	192	928	1200.96	39.1038				192	1200.96	39.1038
						1	193	751	971.894	35.1775				193	971.894	35.1775
						1	194	721	933.07	34.4677				194	933.07	34.4677
						1	195	759	982.248	35.3643				195	982.248	35.3643
						1	196	728	942.129	34.6346				196	942.129	34.6346
						1	197	677	876.129	33.3994				197	876.129	33.3994
						1	198	628	812.716	32.168				198	812.716	32.168
						1	199	562	727.303	30.4308				199	727.303	30.4308
						1	200	481	622.478	28.1525				200	622.478	28.1525
						1	201	320	414.123	22.9625				201	414.123	22.9625
						1	202	306	396.005	22.4546				202	396.005	22.4546
					14		40	684	885.187	33.5717	1
						1	41	709	917.541	34.1797
						1	42	798	1032.72	36.2615
						1	43	821	1062.48	36.7804
						1	44	995	1287.66	40.4908
						1	45	927	1199.66	39.0827
						1	46	979	1266.96	40.1639
						1	47	898	1162.13	38.4665
						1	48	911	1178.96	38.7439
						1	49	907	1173.78	38.6588
						1	50	980	1268.25	40.1844
						1	51	950	1229.43	39.5646
						1	52	1002	1296.72	40.633
						1	53	1071	1386.02	42.0087
						1	54	1196	1547.78	44.3926
						1	55	1225	1585.31	44.9275			14	55	1585.31	44.9275
						1	56	1153	1492.14	43.5872				56	1492.14	43.5872
						1	57	1183	1530.96	44.1506				57	1530.96	44.1506
						1	58	1188	1537.43	44.2438				58	1537.43	44.2438
						1	59	1268	1640.96	45.7093				59	1640.96	45.7093
						1	60	1307	1691.43	46.4069				60	1691.43	46.4069
						1	61	1333	1725.08	46.8662				61	1725.08	46.8662
						1	62	1341	1735.43	47.0066				62	1735.43	47.0066
						1	63	1363	1763.9	47.3906				63	1763.9	47.3906
						1	64	1387	1794.96	47.8061				64	1794.96	47.8061
						1	65	1360	1760.02	47.3385				65	1760.02	47.3385
						1	66	1350	1747.08	47.1641				66	1747.08	47.1641
						1	67	1338	1731.55	46.954				67	1731.55	46.954
						1	68	1497	1937.32	49.6656				68	1937.32	49.6656
						1	69	1620	2096.5	51.6657				69	2096.5	51.6657
						1	70	1755	2271.2	53.7753				70	2271.2	53.7753
						1	71	1705	2206.5	53.0038				71	2206.5	53.0038
						1	72	1670	2161.2	52.4569				72	2161.2	52.4569
						1	73	1594	2062.85	51.2494				73	2062.85	51.2494
						1	74	1573	2035.67	50.9107				74	2035.67	50.9107
						1	75	1802	2332.03	54.4907				75	2332.03	54.4907
						1	76	1702	2202.62	52.9571				76	2202.62	52.9571
						1	77	1768	2288.03	53.9741				77	2288.03	53.9741
						1	78	2035	2633.56	57.9064				78	2633.56	57.9064
						1	79	1838	2378.62	55.0323				79	2378.62	55.0323
						1	80	1910	2471.8	56.0998				80	2471.8	56.0998
						1	81	1777	2299.68	54.1113				81	2299.68	54.1113
						1	82	1820	2355.32	54.7621				82	2355.32	54.7621
						1	83	1790	2316.5	54.3089				83	2316.5	54.3089
						1	84	1672	2163.79	52.4883				84	2163.79	52.4883
						1	85	1625	2102.97	51.7453				85	2102.97	51.7453
						1	86	1643	2126.26	52.0311				86	2126.26	52.0311
						1	87	1668	2158.62	52.4255				87	2158.62	52.4255
						1	88	1703	2203.91	52.9727				88	2203.91	52.9727
						1	89	1804	2334.62	54.5209				89	2334.62	54.5209
						1	90	1754	2269.91	53.76				90	2269.91	53.76
						1	91	1463	1893.32	49.0983				91	1893.32	49.0983
						1	92	1432	1853.2	48.5754				92	1853.2	48.5754
						1	93	1406	1819.55	48.1324				93	1819.55	48.1324
						1	94	1398	1809.2	47.9952				94	1809.2	47.9952
						1	95	1529	1978.73	50.1936				95	1978.73	50.1936
						1	96	1410	1824.73	48.2008				96	1824.73	48.2008
						1	97	1222	1581.43	44.8725				97	1581.43	44.8725
						1	98	1017	1316.13	40.936				98	1316.13	40.936
						1	99	1049	1357.55	41.575				99	1357.55	41.575
						1	100	877	1134.96	38.0141				100	1134.96	38.0141
						1	101	872	1128.48	37.9056				101	1128.48	37.9056
						1	102	848	1097.43	37.3803				102	1097.43	37.3803
						1	103	811	1049.54	36.5557				103	1049.54	36.5557
						1	104	643	832.128	32.5499				104	832.128	32.5499
						1	105	763	987.424	35.4574				105	987.424	35.4574
						1	106	798	1032.72	36.2615				106	1032.72	36.2615
						1	107	835	1080.6	37.0927				107	1080.6	37.0927
						1	108	690	892.952	33.7186				108	892.952	33.7186
						1	109	609	788.127	31.6777				109	788.127	31.6777
						1	110	452	584.948	27.2906				110	584.948	27.2906
						1	111	512	662.596	29.0456				111	662.596	29.0456
						1	112	353	456.829	24.1175				112	456.829	24.1175
					15		113	340	440.005	23.6692	1		15	113	440.005	23.6692
						1	114	447	578.478	27.1393				114	578.478	27.1393
						1	115	588	760.951	31.1267				115	760.951	31.1267
						1	116	765	990.012	35.5038				116	990.012	35.5038
						1	117	823	1065.07	36.8252				117	1065.07	36.8252
						1	118	869	1124.6	37.8403				118	1124.6	37.8403
						1	119	996	1288.96	40.5111				119	1288.96	40.5111
						1	120	1239	1603.43	45.1835				120	1603.43	45.1835
						1	121	1215	1572.37	44.7438				121	1572.37	44.7438
						1	122	1315	1701.79	46.5487				122	1701.79	46.5487
						1	123	1212	1568.49	44.6885				123	1568.49	44.6885
						1	124	1169	1512.84	43.8886				124	1512.84	43.8886
						1	125	1288	1666.84	46.0683				125	1666.84	46.0683
						1	126	1174	1519.31	43.9824				126	1519.31	43.9824
						1	127	1058	1369.19	41.753				127	1369.19	41.753
						1	128	1094	1415.78	42.4574				128	1415.78	42.4574
						1	129	1057	1367.9	41.7332				129	1367.9	41.7332
						1	130	1071	1386.02	42.0087				130	1386.02	42.0087
						1	131	1126	1457.19	43.0739				131	1457.19	43.0739
						1	132	1156	1496.02	43.6439				132	1496.02	43.6439
						1	133	1160	1501.2	43.7193				133	1501.2	43.7193
						1	134	1084	1402.84	42.2629				134	1402.84	42.2629
						1	135	1088	1408.02	42.3408				135	1408.02	42.3408
						1	136	1121	1450.72	42.9781				136	1450.72	42.9781
						1	137	1161	1502.49	43.7382				137	1502.49	43.7382
						1	138	1190	1540.02	44.2811				138	1540.02	44.2811
						1	139	1127	1458.49	43.093				139	1458.49	43.093
						1	140	1160	1501.2	43.7193				140	1501.2	43.7193
						1	141	1172	1516.72	43.9449				141	1516.72	43.9449
						1	142	1198	1550.37	44.4297				142	1550.37	44.4297
						1	143	1165	1507.67	43.8135				143	1507.67	43.8135
						1	144	1008	1304.49	40.7544				144	1304.49	40.7544
						1	145	869	1124.6	37.8403				145	1124.6	37.8403
						1	146	896	1159.54	38.4237				146	1159.54	38.4237
						1	147	929	1202.25	39.1248				147	1202.25	39.1248
						1	148	965	1248.84	39.8757				148	1248.84	39.8757
						1	149	1014	1312.25	40.8756				149	1312.25	40.8756
						1	150	1050	1358.84	41.5948				150	1358.84	41.5948
						1	151	971	1256.6	39.9995				151	1256.6	39.9995
						1	152	893	1155.66	38.3593				152	1155.66	38.3593
						1	153	726	939.541	34.587				153	939.541	34.587
						1	154	969	1254.02	39.9583				154	1254.02	39.9583
						1	155	821	1062.48	36.7804				155	1062.48	36.7804
						1	156	769	995.189	35.5965				156	995.189	35.5965
						1	157	796	1030.13	36.2161				157	1030.13	36.2161
						1	158	756	978.365	35.2944				158	978.365	35.2944
						1	159	659	852.834	32.9524				159	852.834	32.9524
						1	160	674	872.246	33.3253				160	872.246	33.3253
						1	161	448	579.772	27.1696				161	579.772	27.1696
						1	162	391	506.006	25.3824				162	506.006	25.3824
						1	163	352	455.535	24.0833				163	455.535	24.0833
						1	164	307	397.299	22.4913				164	397.299	22.4913
						1	165	322	416.711	23.0342				165	416.711	23.0342
					16		113	295	381.769	22.0473	1		16	113	381.769	22.0473
						1	114	288	372.711	21.7842				114	372.711	21.7842
						1	115	331	428.358	23.3539				115	428.358	23.3539
						1	116	331	428.358	23.3539				116	428.358	23.3539
						1	117	375	485.3	24.8577				117	485.3	24.8577
						1	118	479	619.89	28.0939				118	619.89	28.0939
						1	119	729	943.424	34.6584				119	943.424	34.6584
						1	120	911	1178.96	38.7439				120	1178.96	38.7439
						1	121	804	1040.48	36.3976				121	1040.48	36.3976
						1	122	826	1068.95	36.8922				122	1068.95	36.8922
						1	123	682	882.599	33.5225				123	882.599	33.5225
						1	124	792	1024.95	36.1249				124	1024.95	36.1249
						1	125	879	1137.54	38.0574				125	1137.54	38.0574
						1	126	965	1248.84	39.8757				126	1248.84	39.8757
						1	127	1044	1351.08	41.4758				127	1351.08	41.4758
						1	128	1157	1497.31	43.6628				128	1497.31	43.6628
						1	129	1348	1744.49	47.1291				129	1744.49	47.1291
						1	130	1345	1740.61	47.0767				130	1740.61	47.0767
						1	131	1296	1677.2	46.2112				131	1677.2	46.2112
						1	132	1084	1402.84	42.2629				132	1402.84	42.2629
						1	133	1343	1738.02	47.0417				133	1738.02	47.0417
						1	134	1298	1679.79	46.2468				134	1679.79	46.2468
						1	135	1262	1633.2	45.601				135	1633.2	45.601
						1	136	1281	1657.79	45.943				136	1657.79	45.943
						1	137	1216	1573.67	44.7622				137	1573.67	44.7622
						1	138	1280	1656.49	45.925				138	1656.49	45.925
						1	139	1166	1508.96	43.8323				139	1508.96	43.8323
						1	140	1268	1640.96	45.7093				140	1640.96	45.7093
						1	141	1187	1536.14	44.2252				141	1536.14	44.2252
						1	142	1085	1404.14	42.2824				142	1404.14	42.2824
						1	143	1050	1358.84	41.5948				143	1358.84	41.5948
						1	144	1090	1410.61	42.3797				144	1410.61	42.3797
						1	145	1090	1410.61	42.3797				145	1410.61	42.3797
						1	146	1035	1339.43	41.2966				146	1339.43	41.2966
						1	147	1085	1404.14	42.2824				147	1404.14	42.2824
						1	148	1089	1409.31	42.3603				148	1409.31	42.3603
						1	149	1124	1454.61	43.0356				149	1454.61	43.0356
						1	150	1042	1348.49	41.4361				150	1348.49	41.4361
						1	151	1052	1361.43	41.6344				151	1361.43	41.6344
						1	152	1096	1418.37	42.4962				152	1418.37	42.4962
						1	153	1146	1483.08	43.4547				153	1483.08	43.4547
						1	154	1129	1461.08	43.1312				154	1461.08	43.1312
						1	155	1080	1397.66	42.1849				155	1397.66	42.1849
						1	156	1037	1342.02	41.3365				156	1342.02	41.3365
						1	157	1056	1366.61	41.7135				157	1366.61	41.7135
						1	158	1007	1303.19	40.7342				158	1303.19	40.7342
						1	159	937	1212.6	39.2929				159	1212.6	39.2929
						1	160	977	1264.37	40.1229				160	1264.37	40.1229
						1	161	1001	1295.43	40.6127				161	1295.43	40.6127
						1	162	985	1274.72	40.2868				162	1274.72	40.2868
						1	163	950	1229.43	39.5646				163	1229.43	39.5646
						1	164	972	1257.9	40.0201				164	1257.9	40.0201
						1	165	840	1087.07	37.2035				165	1087.07	37.2035
						1	166	804	1040.48	36.3976				166	1040.48	36.3976
						1	167	866	1120.72	37.7749				167	1120.72	37.7749
						1	168	771	997.777	35.6428				168	997.777	35.6428
						1	169	519	671.655	29.2434				169	671.655	29.2434
						1	170	413	534.477	26.0867				170	534.477	26.0867
						1	171	365	472.359	24.524				171	472.359	24.524
						1	172	325	420.593	23.1412				172	420.593	23.1412
						1	173	312	403.77	22.6737				173	403.77	22.6737
						1	174	247	319.651	20.1741				174	319.651	20.1741
						1	175	150	194.12	15.7214				175	194.12	15.7214
					17		153	445	575.89	27.0785	1		17	153	575.89	27.0785
						1	154	499	645.773	28.6744				154	645.773	28.6744
						1	155	674	872.246	33.3253				155	872.246	33.3253
						1	156	835	1080.6	37.0927				156	1080.6	37.0927
						1	157	884	1144.01	38.1655				157	1144.01	38.1655
						1	158	897	1160.84	38.4451				158	1160.84	38.4451
						1	159	892	1154.37	38.3378				159	1154.37	38.3378
						1	160	919	1189.31	38.9137				160	1189.31	38.9137
						1	161	1007	1303.19	40.7342				161	1303.19	40.7342
						1	162	916	1185.43	38.8501				162	1185.43	38.8501
						1	163	1049	1357.55	41.575				163	1357.55	41.575
						1	164	1144	1480.49	43.4168				164	1480.49	43.4168
						1	165	1360	1760.02	47.3385				165	1760.02	47.3385
						1	166	1289	1668.14	46.0862				166	1668.14	46.0862
						1	167	1334	1726.37	46.8838				167	1726.37	46.8838
						1	168	1252	1620.26	45.42				168	1620.26	45.42
						1	169	1458	1886.85	49.0144				169	1886.85	49.0144
						1	170	1357	1756.14	47.2862				170	1756.14	47.2862
						1	171	1390	1798.85	47.8577				171	1798.85	47.8577
						1	172	1411	1826.02	48.2179				172	1826.02	48.2179
						1	173	1441	1864.85	48.7278				173	1864.85	48.7278
						1	174	1503	1945.08	49.765				174	1945.08	49.765
						1	175	1577	2040.85	50.9754				175	2040.85	50.9754
						1	176	1529	1978.73	50.1936				176	1978.73	50.1936
						1	177	1666	2156.03	52.3941				177	2156.03	52.3941
						1	178	1623	2100.38	51.7135				178	2100.38	51.7135
						1	179	1694	2192.26	52.8325				179	2192.26	52.8325
						1	180	1602	2073.2	51.3778				180	2073.2	51.3778
						1	181	1582	2047.32	51.0561				181	2047.32	51.0561
						1	182	1681	2175.44	52.6294				182	2175.44	52.6294
						1	183	1672	2163.79	52.4883				183	2163.79	52.4883
						1	184	1613	2087.44	51.5539				184	2087.44	51.5539
						1	185	1577	2040.85	50.9754				185	2040.85	50.9754
						1	186	1623	2100.38	51.7135				186	2100.38	51.7135
						1	187	1693	2190.97	52.8169				187	2190.97	52.8169
						1	188	1669	2159.91	52.4412				188	2159.91	52.4412
						1	189	1682	2176.73	52.6451				189	2176.73	52.6451
						1	190	1635	2115.91	51.9043				190	2115.91	51.9043
						1	191	1598	2068.03	51.3137				191	2068.03	51.3137
						1	192	1596	2065.44	51.2815				192	2065.44	51.2815
						1	193	1728	2236.26	53.3601				193	2236.26	53.3601
						1	194	1700	2200.03	52.926				194	2200.03	52.926
						1	195	1635	2115.91	51.9043				195	2115.91	51.9043
						1	196	1616	2091.32	51.6019				196	2091.32	51.6019
						1	197	1681	2175.44	52.6294				197	2175.44	52.6294
						1	198	1644	2127.56	52.047				198	2127.56	52.047
						1	199	1555	2012.38	50.6186				199	2012.38	50.6186
						1	200	1484	1920.49	49.4495				200	1920.49	49.4495
						1	201	1552	2008.5	50.5697				201	2008.5	50.5697
						1	202	1549	2004.61	50.5208				202	2004.61	50.5208
						1	203	1498	1938.61	49.6822				203	1938.61	49.6822
						1	204	1636	2117.2	51.9202				204	2117.2	51.9202
						1	205	1507	1950.26	49.8312				205	1950.26	49.8312
						1	206	1532	1982.61	50.2428				206	1982.61	50.2428
						1	207	1516	1961.91	49.9798				207	1961.91	49.9798
						1	208	1524	1972.26	50.1115				208	1972.26	50.1115
						1	209	1443	1867.44	48.7616				209	1867.44	48.7616
						1	210	1356	1754.85	47.2688				210	1754.85	47.2688
						1	211	1283	1660.37	45.9788				211	1660.37	45.9788
						1	212	1308	1692.73	46.4246				212	1692.73	46.4246
						1	213	1292	1672.02	46.1398				213	1672.02	46.1398
						1	214	1438	1860.96	48.677				214	1860.96	48.677
						1	215	1324	1713.43	46.7077				215	1713.43	46.7077
						1	216	1351	1748.37	47.1816				216	1748.37	47.1816
						1	217	1334	1726.37	46.8838				217	1726.37	46.8838
						1	218	1233	1595.67	45.074				218	1595.67	45.074
						1	219	1118	1446.84	42.9206				219	1446.84	42.9206
						1	220	999	1292.84	40.5721				220	1292.84	40.5721
						1	221	1070	1384.72	41.9891				221	1384.72	41.9891
						1	222	992	1283.78	40.4297				222	1283.78	40.4297
						1	223	852	1102.6	37.4683				223	1102.6	37.4683
						1	224	771	997.777	35.6428				224	997.777	35.6428
						1	225	608	786.833	31.6517				225	786.833	31.6517
						1	226	482	623.772	28.1818				226	623.772	28.1818
						1	227	378	489.183	24.9569				227	489.183	24.9569
					18		38	261	337.769	20.7379	1
						1	39	305	394.711	22.4179
						1	40	440	569.419	26.9259
						1	41	555	718.244	30.2407
						1	42	604	781.657	31.5474
						1	43	725	938.247	34.5632
						1	44	802	1037.9	36.3523
						1	45	734	949.894	34.777
						1	46	722	934.365	34.4916
						1	47	758	980.953	35.341
						1	48	727	940.835	34.6108
						1	49	731	946.012	34.7059
						1	50	843	1090.95	37.2699
						1	51	875	1132.37	37.9707
						1	52	1073	1388.61	42.0479
						1	53	1200	1552.96	44.4667
						1	54	1317	1704.37	46.5841
						1	55	1419	1836.38	48.3544			18	55	1836.38	48.3544
						1	56	1436	1858.38	48.6432				56	1858.38	48.6432
						1	57	1206	1560.73	44.5778				57	1560.73	44.5778
						1	58	1213	1569.78	44.707				58	1569.78	44.707
						1	59	1322	1710.84	46.6724				59	1710.84	46.6724
						1	60	1283	1660.37	45.9788				60	1660.37	45.9788
						1	61	1366	1767.79	47.4428				61	1767.79	47.4428
						1	62	1432	1853.2	48.5754				62	1853.2	48.5754
						1	63	1500	1941.2	49.7153				63	1941.2	49.7153
						1	64	1350	1747.08	47.1641				64	1747.08	47.1641
						1	65	1263	1634.49	45.6191				65	1634.49	45.6191
						1	66	1360	1760.02	47.3385				66	1760.02	47.3385
						1	67	1329	1719.9	46.7958				67	1719.9	46.7958
						1	68	1378	1783.32	47.6507				68	1783.32	47.6507
						1	69	1316	1703.08	46.5664				69	1703.08	46.5664
						1	70	1285	1662.96	46.0147				70	1662.96	46.0147
						1	71	1293	1673.31	46.1577				71	1673.31	46.1577
						1	72	1236	1599.55	45.1288				72	1599.55	45.1288
						1	73	1299	1681.08	46.2646				73	1681.08	46.2646
						1	74	1257	1626.73	45.5106				74	1626.73	45.5106
						1	75	1250	1617.67	45.3837				75	1617.67	45.3837
						1	76	1104	1428.72	42.651				76	1428.72	42.651
						1	77	992	1283.78	40.4297				77	1283.78	40.4297
						1	78	866	1120.72	37.7749				78	1120.72	37.7749
						1	79	772	999.071	35.6659				79	999.071	35.6659
						1	80	609	788.127	31.6777				80	788.127	31.6777
						1	81	547	707.891	30.0219				81	707.891	30.0219
						1	82	600	776.48	31.4427				82	776.48	31.4427
						1	83	469	606.949	27.7991				83	606.949	27.7991
					19		185	1063	1375.66	41.8515	1		19	185	1375.66	41.8515
						1	186	1112	1439.08	42.8052				186	1439.08	42.8052
						1	187	1451	1877.79	48.8966				187	1877.79	48.8966
						1	188	1281	1657.79	45.943				188	1657.79	45.943
						1	189	1496	1936.02	49.649				189	1936.02	49.649
						1	190	1555	2012.38	50.6186				190	2012.38	50.6186
						1	191	1449	1875.2	48.8629				191	1875.2	48.8629
						1	192	1593	2061.56	51.2333				192	2061.56	51.2333
						1	193	1586	2052.5	51.1206				193	2052.5	51.1206
						1	194	1654	2140.5	52.205				194	2140.5	52.205
						1	195	1721	2227.2	53.2519				195	2227.2	53.2519
						1	196	1814	2347.56	54.6718				196	2347.56	54.6718
						1	197	1933	2501.56	56.4366				197	2501.56	56.4366
						1	198	1864	2412.27	55.4201				198	2412.27	55.4201
						1	199	1933	2501.56	56.4366				199	2501.56	56.4366
						1	200	1823	2359.21	54.8072				200	2359.21	54.8072
						1	201	1780	2303.56	54.157				201	2303.56	54.157
						1	202	1812	2344.97	54.6416				202	2344.97	54.6416
						1	203	1633	2113.32	51.8726				203	2113.32	51.8726
						1	204	1676	2168.97	52.5511				204	2168.97	52.5511
						1	205	1805	2335.91	54.536				205	2335.91	54.536
						1	206	1709	2211.67	53.0659				206	2211.67	53.0659
						1	207	1816	2350.15	54.7019				207	2350.15	54.7019
						1	208	1914	2476.97	56.1585				208	2476.97	56.1585
						1	209	1843	2385.09	55.1071				209	2385.09	55.1071
						1	210	1712	2215.56	53.1125				210	2215.56	53.1125
						1	211	1978	2559.8	57.0897				211	2559.8	57.0897
						1	212	1839	2379.91	55.0472				212	2379.91	55.0472
						1	213	2073	2682.74	58.4446				213	2682.74	58.4446
						1	214	2101	2718.98	58.838				214	2718.98	58.838
						1	215	2218	2870.39	60.4541				215	2870.39	60.4541
						1	216	2149	2781.09	59.5063				216	2781.09	59.5063
						1	217	2126	2751.33	59.187				217	2751.33	59.187
						1	218	1954	2528.74	56.7423				218	2528.74	56.7423
						1	219	1888	2443.32	55.7758				219	2443.32	55.7758
						1	220	1884	2438.15	55.7167				220	2438.15	55.7167
						1	221	1852	2396.74	55.2415				221	2396.74	55.2415
						1	222	1853	2398.03	55.2564				222	2398.03	55.2564
						1	223	1854	2399.32	55.2713				223	2399.32	55.2713
						1	224	1914	2476.97	56.1585				224	2476.97	56.1585
						1	225	1915	2478.27	56.1732				225	2478.27	56.1732
						1	226	1926	2492.5	56.3343				226	2492.5	56.3343
						1	227	1956	2531.33	56.7713				227	2531.33	56.7713
						1	228	1935	2504.15	56.4658				228	2504.15	56.4658
						1	229	1886	2440.74	55.7462				229	2440.74	55.7462
						1	230	1736	2246.62	53.4835				230	2246.62	53.4835
						1	231	1791	2317.79	54.3241				231	2317.79	54.3241
						1	232	1900	2458.85	55.9528				232	2458.85	55.9528
						1	233	1926	2492.5	56.3343				233	2492.5	56.3343
						1	234	1826	2363.09	54.8523				234	2363.09	54.8523
						1	235	1692	2189.67	52.8013				235	2189.67	52.8013
						1	236	1613	2087.44	51.5539				236	2087.44	51.5539
						1	237	1709	2211.67	53.0659
						1	238	1571	2033.08	50.8783
						1	239	1590	2057.67	51.1851
						1	240	1564	2024.03	50.7648
						1	241	1605	2077.08	51.4259
						1	242	1663	2152.14	52.3469
						1	243	1677	2170.26	52.5668
						1	244	1538	1990.38	50.3411
						1	245	1455	1882.96	48.9639
						1	246	1467	1898.49	49.1654
						1	247	1345	1740.61	47.0767
						1	248	1330	1721.2	46.8134
						1	249	1156	1496.02	43.6439
						1	250	1216	1573.67	44.7622
						1	251	1074	1389.9	42.0675
						1	252	1199	1551.67	44.4482
						1	253	1080	1397.66	42.1849
						1	254	1177	1523.2	44.0385
						1	255	1016	1314.84	40.9158
						1	256	1128	1459.78	43.1121
						1	257	946	1224.25	39.4812
						1	258	1048	1356.25	41.5552
						1	259	975	1261.78	40.0818
						1	260	973	1259.19	40.0406
						1	261	734	949.894	34.777
					20		66	349	451.653	23.9805	1		20	66	451.653	23.9805
						1	67	425	550.007	26.463				67	550.007	26.463
						1	68	611	790.716	31.7296				68	790.716	31.7296
						1	69	718	929.188	34.3959				69	929.188	34.3959
						1	70	867	1122.01	37.7967				70	1122.01	37.7967
						1	71	814	1053.42	36.6232				71	1053.42	36.6232
						1	72	828	1071.54	36.9368				72	1071.54	36.9368
						1	73	986	1276.02	40.3072				73	1276.02	40.3072
						1	74	1026	1327.78	41.1167				74	1327.78	41.1167
						1	75	1020	1320.02	40.9963				75	1320.02	40.9963
						1	76	1053	1362.72	41.6542				76	1362.72	41.6542
						1	77	970	1255.31	39.9789				77	1255.31	39.9789
						1	78	1111	1437.78	42.786				78	1437.78	42.786
						1	79	1129	1461.08	43.1312				79	1461.08	43.1312
						1	80	1094	1415.78	42.4574				80	1415.78	42.4574
						1	81	1080	1397.66	42.1849				81	1397.66	42.1849
						1	82	1102	1426.14	42.6123				82	1426.14	42.6123
						1	83	1109	1435.19	42.7475				83	1435.19	42.7475
						1	84	1187	1536.14	44.2252				84	1536.14	44.2252
						1	85	1211	1567.2	44.6701				85	1567.2	44.6701
						1	86	1207	1562.02	44.5962				86	1562.02	44.5962
						1	87	1306	1690.14	46.3891				87	1690.14	46.3891
						1	88	1175	1520.61	44.0011				88	1520.61	44.0011
						1	89	1200	1552.96	44.4667				89	1552.96	44.4667
						1	90	1168	1511.55	43.8698				90	1511.55	43.8698
						1	91	1257	1626.73	45.5106				91	1626.73	45.5106
						1	92	1239	1603.43	45.1835				92	1603.43	45.1835
						1	93	1265	1637.08	45.6552				93	1637.08	45.6552
						1	94	1237	1600.84	45.1471				94	1600.84	45.1471
						1	95	1280	1656.49	45.925				95	1656.49	45.925
						1	96	1246	1612.49	45.311				96	1612.49	45.311
						1	97	1332	1723.79	46.8486				97	1723.79	46.8486
						1	98	1395	1805.32	47.9437				98	1805.32	47.9437
						1	99	1352	1749.67	47.199				99	1749.67	47.199
						1	100	1369	1771.67	47.4948				100	1771.67	47.4948
						1	101	1418	1835.08	48.3373				101	1835.08	48.3373
						1	102	1253	1621.55	45.4381				102	1621.55	45.4381
						1	103	1227	1587.9	44.9642				103	1587.9	44.9642
						1	104	1200	1552.96	44.4667				104	1552.96	44.4667
						1	105	1262	1633.2	45.601				105	1633.2	45.601
						1	106	1284	1661.67	45.9968				106	1661.67	45.9968
						1	107	1258	1628.02	45.5287				107	1628.02	45.5287
						1	108	1290	1669.43	46.1041				108	1669.43	46.1041
						1	109	1280	1656.49	45.925				109	1656.49	45.925
						1	110	1211	1567.2	44.6701				110	1567.2	44.6701
						1	111	1168	1511.55	43.8698				111	1511.55	43.8698
						1	112	1080	1397.66	42.1849				112	1397.66	42.1849
						1	113	1093	1414.49	42.438				113	1414.49	42.438
						1	114	1169	1512.84	43.8886				114	1512.84	43.8886
						1	115	1072	1387.31	42.0283				115	1387.31	42.0283
						1	116	1023	1323.9	41.0566				116	1323.9	41.0566
						1	117	923	1194.49	38.9983				117	1194.49	38.9983
						1	118	1062	1374.37	41.8318				118	1374.37	41.8318
						1	119	1034	1338.13	41.2767				119	1338.13	41.2767
						1	120	1057	1367.9	41.7332				120	1367.9	41.7332
						1	121	939	1215.19	39.3348				121	1215.19	39.3348
						1	122	802	1037.9	36.3523				122	1037.9	36.3523
						1	123	754	975.777	35.2477				123	975.777	35.2477
						1	124	751	971.894	35.1775				124	971.894	35.1775
						1	125	728	942.129	34.6346				125	942.129	34.6346
						1	126	587	759.657	31.1002				126	759.657	31.1002
						1	127	740	957.659	34.9189				127	957.659	34.9189
						1	128	801	1036.6	36.3296				128	1036.6	36.3296
						1	129	573	741.539	30.7271				129	741.539	30.7271
					21		10	483	625.067	28.211	1
						1	11	582	753.186	30.9675
						1	12	673	870.952	33.3006
						1	13	636	823.069	32.3723
						1	14	794	1027.54	36.1705
						1	15	718	929.188	34.3959
						1	16	829	1072.84	36.9591
						1	17	840	1087.07	37.2035
						1	18	990	1281.19	40.3889
						1	19	933	1207.43	39.209
						1	20	1116	1444.25	42.8822
						1	21	1005	1300.6	40.6937
						1	22	1077	1393.78	42.1262
						1	23	1138	1472.72	43.3028
						1	24	1202	1555.55	44.5038
						1	25	1172	1516.72	43.9449
						1	26	1335	1727.67	46.9013
						1	27	1380	1785.9	47.6853
						1	28	1358	1757.43	47.3036
						1	29	1344	1739.32	47.0592
						1	30	1289	1668.14	46.0862
						1	31	1396	1806.61	47.9609
						1	32	1383	1789.79	47.7371
						1	33	1438	1860.96	48.677
						1	34	1508	1951.55	49.8477
						1	35	1521	1968.38	50.0621
						1	36	1663	2152.14	52.3469
						1	37	1588	2055.08	51.1529
						1	38	1591	2058.97	51.2012
						1	39	1603	2074.5	51.3939
						1	40	1540	1992.97	50.3738
						1	41	1692	2189.67	52.8013
						1	42	1587	2053.79	51.1367
						1	43	1641	2123.67	51.9995
						1	44	1623	2100.38	51.7135
						1	45	1683	2178.03	52.6607
						1	46	1862	2409.68	55.3904
						1	47	1611	2084.85	51.522
						1	48	1499	1939.91	49.6987
						1	49	1442	1866.14	48.7447
						1	50	1463	1893.32	49.0983
						1	51	1485	1921.79	49.4661
						1	52	1367	1769.08	47.4601
						1	53	1323	1712.14	46.6901
						1	54	1267	1639.67	45.6912
						1	55	1272	1646.14	45.7813			21	55	1646.14	45.7813
						1	56	1228	1589.2	44.9825				56	1589.2	44.9825
						1	57	1156	1496.02	43.6439				57	1496.02	43.6439
						1	58	1161	1502.49	43.7382				58	1502.49	43.7382
						1	59	1070	1384.72	41.9891				59	1384.72	41.9891
						1	60	1000	1294.13	40.5924				60	1294.13	40.5924
						1	61	963	1246.25	39.8344				61	1246.25	39.8344
						1	62	1102	1426.14	42.6123				62	1426.14	42.6123
						1	63	1001	1295.43	40.6127				63	1295.43	40.6127
						1	64	833	1078.01	37.0482				64	1078.01	37.0482
						1	65	859	1111.66	37.6219				65	1111.66	37.6219
						1	66	899	1163.43	38.4879				66	1163.43	38.4879
						1	67	956	1237.19	39.6893				67	1237.19	39.6893
						1	68	872	1128.48	37.9056				68	1128.48	37.9056
						1	69	802	1037.9	36.3523				69	1037.9	36.3523
						1	70	958	1239.78	39.7308				70	1239.78	39.7308
						1	71	912	1180.25	38.7652				71	1180.25	38.7652
						1	72	929	1202.25	39.1248				72	1202.25	39.1248
						1	73	865	1119.43	37.7531				73	1119.43	37.7531
						1	74	916	1185.43	38.8501				74	1185.43	38.8501
						1	75	913	1181.54	38.7864				75	1181.54	38.7864
						1	76	756	978.365	35.2944				76	978.365	35.2944
						1	77	712	921.423	34.2519				77	921.423	34.2519
						1	78	606	784.245	31.5996				78	784.245	31.5996
						1	79	640	828.246	32.4739				79	828.246	32.4739
						1	80	404	522.83	25.8009				80	522.83	25.8009
						1	81	398	515.065	25.6086				81	515.065	25.6086
						1	82	383	495.653	25.1214				82	495.653	25.1214
						1	83	362	468.476	24.423				83	468.476	24.423
						1	84	308	398.593	22.5279				84	398.593	22.5279
					22		46	227	293.768	19.34	1
						1	47	246	318.357	20.1332
						1	48	339	438.711	23.6344
						1	49	617	798.481	31.8851
						1	50	651	842.481	32.7518
						1	51	866	1120.72	37.7749
						1	52	838	1084.48	37.1592
						1	53	853	1103.9	37.4903
						1	54	824	1066.37	36.8475
						1	55	1016	1314.84	40.9158			22	55	1314.84	40.9158
						1	56	1077	1393.78	42.1262				56	1393.78	42.1262
						1	57	1038	1343.31	41.3565				57	1343.31	41.3565
						1	58	1087	1406.72	42.3213				58	1406.72	42.3213
						1	59	1053	1362.72	41.6542				59	1362.72	41.6542
						1	60	1078	1395.08	42.1458				60	1395.08	42.1458
						1	61	1151	1489.55	43.5494				61	1489.55	43.5494
						1	62	1238	1602.14	45.1653				62	1602.14	45.1653
						1	63	1053	1362.72	41.6542				63	1362.72	41.6542
						1	64	1282	1659.08	45.9609				64	1659.08	45.9609
						1	65	1220	1578.84	44.8358				65	1578.84	44.8358
						1	66	1186	1534.84	44.2066				66	1534.84	44.2066
						1	67	1124	1454.61	43.0356				67	1454.61	43.0356
						1	68	1167	1510.25	43.8511				68	1510.25	43.8511
						1	69	1326	1716.02	46.743				69	1716.02	46.743
						1	70	1437	1859.67	48.6601				70	1859.67	48.6601
						1	71	1356	1754.85	47.2688				71	1754.85	47.2688
						1	72	1412	1827.32	48.235				72	1827.32	48.235
						1	73	1386	1793.67	47.7888				73	1793.67	47.7888
						1	74	1368	1770.37	47.4775				74	1770.37	47.4775
						1	75	1431	1851.91	48.5584				75	1851.91	48.5584
						1	76	1474	1907.55	49.2826				76	1907.55	49.2826
						1	77	1414	1829.91	48.2691				77	1829.91	48.2691
						1	78	1401	1813.08	48.0467				78	1813.08	48.0467
						1	79	1382	1788.49	47.7198				79	1788.49	47.7198
						1	80	1384	1791.08	47.7543				80	1791.08	47.7543
						1	81	1446	1871.32	48.8122				81	1871.32	48.8122
						1	82	1404	1816.96	48.0981				82	1816.96	48.0981
						1	83	1412	1827.32	48.235				83	1827.32	48.235
						1	84	1357	1756.14	47.2862				84	1756.14	47.2862
						1	85	1332	1723.79	46.8486				85	1723.79	46.8486
						1	86	1284	1661.67	45.9968				86	1661.67	45.9968
						1	87	1226	1586.61	44.9459				87	1586.61	44.9459
						1	88	1290	1669.43	46.1041				88	1669.43	46.1041
						1	89	1208	1563.31	44.6147				89	1563.31	44.6147
						1	90	1227	1587.9	44.9642				90	1587.9	44.9642
						1	91	1290	1669.43	46.1041				91	1669.43	46.1041
						1	92	1188	1537.43	44.2438				92	1537.43	44.2438
						1	93	1059	1370.49	41.7727				93	1370.49	41.7727
						1	94	995	1287.66	40.4908				94	1287.66	40.4908
						1	95	983	1272.13	40.2459				95	1272.13	40.2459
						1	96	967	1251.43	39.917				96	1251.43	39.917
						1	97	1011	1308.37	40.815				97	1308.37	40.815
						1	98	939	1215.19	39.3348				98	1215.19	39.3348
						1	99	936	1211.31	39.272				99	1211.31	39.272
						1	100	823	1065.07	36.8252				100	1065.07	36.8252
						1	101	680	880.011	33.4733				101	880.011	33.4733
						1	102	547	707.891	30.0219				102	707.891	30.0219
						1	103	457	591.419	27.4412				103	591.419	27.4412
						1	104	407	526.712	25.8965				104	526.712	25.8965
						1	105	414	535.771	26.1183				105	535.771	26.1183
					23		27	425	550.007	26.463	1
						1	28	554	716.95	30.2134
						1	29	568	735.068	30.5928
						1	30	609	788.127	31.6777
						1	31	592	766.127	31.2324
						1	32	576	745.421	30.8075
						1	33	605	782.951	31.5735
						1	34	658	851.54	32.9274
						1	35	937	1212.6	39.2929
						1	36	977	1264.37	40.1229
						1	37	1009	1305.78	40.7746
						1	38	964	1247.54	39.855
						1	39	1020	1320.02	40.9963
						1	40	1006	1301.9	40.714
						1	41	977	1264.37	40.1229
						1	42	1047	1354.96	41.5354
						1	43	1059	1370.49	41.7727
						1	44	1056	1366.61	41.7135
						1	45	1049	1357.55	41.575
						1	46	1090	1410.61	42.3797
						1	47	1072	1387.31	42.0283
						1	48	1008	1304.49	40.7544
						1	49	891	1153.07	38.3163
						1	50	1074	1389.9	42.0675
						1	51	1108	1433.9	42.7282
						1	52	1111	1437.78	42.786
						1	53	1075	1391.19	42.0871
						1	54	1047	1354.96	41.5354
						1	55	977	1264.37	40.1229			23	55	1264.37	40.1229
						1	56	1044	1351.08	41.4758				56	1351.08	41.4758
						1	57	1004	1299.31	40.6735				57	1299.31	40.6735
						1	58	1020	1320.02	40.9963				58	1320.02	40.9963
						1	59	973	1259.19	40.0406				59	1259.19	40.0406
						1	60	1059	1370.49	41.7727				60	1370.49	41.7727
						1	61	1059	1370.49	41.7727				61	1370.49	41.7727
						1	62	1124	1454.61	43.0356				62	1454.61	43.0356
						1	63	858	1110.37	37.6				63	1110.37	37.6
						1	64	898	1162.13	38.4665				64	1162.13	38.4665
						1	65	860	1112.96	37.6438				65	1112.96	37.6438
						1	66	843	1090.95	37.2699				66	1090.95	37.2699
						1	67	939	1215.19	39.3348				67	1215.19	39.3348
						1	68	869	1124.6	37.8403				68	1124.6	37.8403
						1	69	939	1215.19	39.3348				69	1215.19	39.3348
						1	70	836	1081.9	37.1149				70	1081.9	37.1149
						1	71	835	1080.6	37.0927				71	1080.6	37.0927
						1	72	774	1001.66	35.7121				72	1001.66	35.7121
						1	73	711	920.129	34.2278				73	920.129	34.2278
						1	74	650	841.187	32.7266				74	841.187	32.7266
						1	75	627	811.422	32.1424				75	811.422	32.1424
						1	76	376	486.594	24.8908				76	486.594	24.8908
						1	77	426	551.301	26.4941				77	551.301	26.4941
						1	78	422	546.124	26.3694				78	546.124	26.3694
						1	79	426	551.301	26.4941				79	551.301	26.4941
					24		120	253	327.416	20.4176	1		24	120	327.416	20.4176
						1	121	381	493.065	25.0557				121	493.065	25.0557
						1	122	530	685.891	29.5517				122	685.891	29.5517
						1	123	741	958.953	34.9425				123	958.953	34.9425
						1	124	888	1149.19	38.2517				124	1149.19	38.2517
						1	125	923	1194.49	38.9983				125	1194.49	38.9983
						1	126	882	1141.43	38.1223				126	1141.43	38.1223
						1	127	928	1200.96	39.1038				127	1200.96	39.1038
						1	128	900	1164.72	38.5093				128	1164.72	38.5093
						1	129	1006	1301.9	40.714				129	1301.9	40.714
						1	130	1019	1318.72	40.9762				130	1318.72	40.9762
						1	131	1005	1300.6	40.6937				131	1300.6	40.6937
						1	132	1043	1349.78	41.4559				132	1349.78	41.4559
						1	133	1015	1313.55	40.8957				133	1313.55	40.8957
						1	134	1191	1541.31	44.2997				134	1541.31	44.2997
						1	135	1224	1584.02	44.9092				135	1584.02	44.9092
						1	136	1208	1563.31	44.6147				136	1563.31	44.6147
						1	137	1219	1577.55	44.8174				137	1577.55	44.8174
						1	138	1285	1662.96	46.0147				138	1662.96	46.0147
						1	139	1280	1656.49	45.925				139	1656.49	45.925
						1	140	1442	1866.14	48.7447				140	1866.14	48.7447
						1	141	1478	1912.73	49.3494				141	1912.73	49.3494
						1	142	1500	1941.2	49.7153				142	1941.2	49.7153
						1	143	1532	1982.61	50.2428				143	1982.61	50.2428
						1	144	1552	2008.5	50.5697				144	2008.5	50.5697
						1	145	1494	1933.44	49.6158				145	1933.44	49.6158
						1	146	1525	1973.55	50.1279				146	1973.55	50.1279
						1	147	1496	1936.02	49.649				147	1936.02	49.649
						1	148	1627	2105.56	51.7772				148	2105.56	51.7772
						1	149	1653	2139.2	52.1893				149	2139.2	52.1893
						1	150	1571	2033.08	50.8783				150	2033.08	50.8783
						1	151	1705	2206.5	53.0038				151	2206.5	53.0038
						1	152	1705	2206.5	53.0038				152	2206.5	53.0038
						1	153	1732	2241.44	53.4218				153	2241.44	53.4218
						1	154	1663	2152.14	52.3469				154	2152.14	52.3469
						1	155	1648	2132.73	52.1103				155	2132.73	52.1103
						1	156	1633	2113.32	51.8726				156	2113.32	51.8726
						1	157	1514	1959.32	49.9468				157	1959.32	49.9468
						1	158	1713	2216.85	53.128				158	2216.85	53.128
						1	159	1505	1947.67	49.7981				159	1947.67	49.7981
						1	160	1490	1928.26	49.5493				160	1928.26	49.5493
						1	161	1466	1897.2	49.1487				161	1897.2	49.1487
						1	162	1477	1911.44	49.3327				162	1911.44	49.3327
						1	163	1368	1770.37	47.4775				163	1770.37	47.4775
						1	164	1316	1703.08	46.5664				164	1703.08	46.5664
						1	165	1267	1639.67	45.6912				165	1639.67	45.6912
						1	166	1359	1758.73	47.321				166	1758.73	47.321
						1	167	1318	1705.67	46.6018				167	1705.67	46.6018
						1	168	1172	1516.72	43.9449				168	1516.72	43.9449
						1	169	1142	1477.9	43.3788				169	1477.9	43.3788
						1	170	1047	1354.96	41.5354				170	1354.96	41.5354
						1	171	1081	1398.96	42.2044				171	1398.96	42.2044
						1	172	974	1260.49	40.0612				172	1260.49	40.0612
						1	173	878	1136.25	38.0357				173	1136.25	38.0357
						1	174	1041	1347.19	41.4162				174	1347.19	41.4162
						1	175	1035	1339.43	41.2966				175	1339.43	41.2966
						1	176	910	1177.66	38.7227				176	1177.66	38.7227
						1	177	623	806.245	32.0397				177	806.245	32.0397
						1	178	564	729.891	30.4849				178	729.891	30.4849
						1	179	422	546.124	26.3694				179	546.124	26.3694
						1	180	373	482.712	24.7913				180	482.712	24.7913
						1	181	316	408.946	22.8186				181	408.946	22.8186
						1	182	304	393.417	22.3811				182	393.417	22.3811
					25		99	309	399.887	22.5644	1		25	99	399.887	22.5644
						1	100	355	459.417	24.1857				100	459.417	24.1857
						1	101	338	437.417	23.5995				101	437.417	23.5995
						1	102	382	494.359	25.0886				102	494.359	25.0886
						1	103	481	622.478	28.1525				103	622.478	28.1525
						1	104	566	732.48	30.5389				104	732.48	30.5389
						1	105	581	751.892	30.9409				105	751.892	30.9409
						1	106	591	764.833	31.206				106	764.833	31.206
						1	107	637	824.363	32.3977				107	824.363	32.3977
						1	108	705	912.364	34.0831				108	912.364	34.0831
						1	109	867	1122.01	37.7967				109	1122.01	37.7967
						1	110	822	1063.78	36.8028				110	1063.78	36.8028
						1	111	874	1131.07	37.949				111	1131.07	37.949
						1	112	836	1081.9	37.1149				112	1081.9	37.1149
						1	113	896	1159.54	38.4237				113	1159.54	38.4237
						1	114	939	1215.19	39.3348				114	1215.19	39.3348
						1	115	901	1166.01	38.5307				115	1166.01	38.5307
						1	116	917	1186.72	38.8713				116	1186.72	38.8713
						1	117	938	1213.9	39.3139				117	1213.9	39.3139
						1	118	994	1286.37	40.4704				118	1286.37	40.4704
						1	119	1076	1392.49	42.1067				119	1392.49	42.1067
						1	120	1096	1418.37	42.4962				120	1418.37	42.4962
						1	121	1080	1397.66	42.1849				121	1397.66	42.1849
						1	122	1076	1392.49	42.1067				122	1392.49	42.1067
						1	123	1167	1510.25	43.8511				123	1510.25	43.8511
						1	124	1179	1525.78	44.0759				124	1525.78	44.0759
						1	125	1096	1418.37	42.4962				125	1418.37	42.4962
						1	126	1006	1301.9	40.714				126	1301.9	40.714
						1	127	1161	1502.49	43.7382				127	1502.49	43.7382
						1	128	1223	1582.73	44.8909				128	1582.73	44.8909
						1	129	1139	1474.02	43.3218				129	1474.02	43.3218
						1	130	1144	1480.49	43.4168				130	1480.49	43.4168
						1	131	1122	1452.02	42.9973				131	1452.02	42.9973
						1	132	1111	1437.78	42.786				132	1437.78	42.786
						1	133	1083	1401.55	42.2434				133	1401.55	42.2434
						1	134	1112	1439.08	42.8052				134	1439.08	42.8052
						1	135	1241	1606.02	45.22				135	1606.02	45.22
						1	136	1145	1481.78	43.4358				136	1481.78	43.4358
						1	137	978	1265.66	40.1434				137	1265.66	40.1434
						1	138	952	1232.02	39.6062				138	1232.02	39.6062
						1	139	934	1208.72	39.23				139	1208.72	39.23
						1	140	829	1072.84	36.9591				140	1072.84	36.9591
						1	141	938	1213.9	39.3139				141	1213.9	39.3139
						1	142	903	1168.6	38.5735				142	1168.6	38.5735
						1	143	1000	1294.13	40.5924				143	1294.13	40.5924
						1	144	835	1080.6	37.0927				144	1080.6	37.0927
						1	145	766	991.306	35.527				145	991.306	35.527
						1	146	706	913.658	34.1073				146	913.658	34.1073
						1	147	724	936.953	34.5393				147	936.953	34.5393
						1	148	736	952.482	34.8244				148	952.482	34.8244
						1	149	644	833.422	32.5752				149	833.422	32.5752
						1	150	811	1049.54	36.5557				150	1049.54	36.5557
						1	151	803	1039.19	36.375				151	1039.19	36.375
						1	152	700	905.894	33.962				152	905.894	33.962
						1	153	578	748.009	30.8609				153	748.009	30.8609
						1	154	510	660.008	28.9888				154	660.008	28.9888
						1	155	443	573.301	27.0176				155	573.301	27.0176
						1	156	461	596.596	27.561				156	596.596	27.561
						1	157	463	599.184	27.6207				157	599.184	27.6207
						1	158	485	627.655	28.2693				158	627.655	28.2693
						1	159	524	678.126	29.384				159	678.126	29.384
						1	160	316	408.946	22.8186				160	408.946	22.8186
						1	161	343	443.888	23.7734				161	443.888	23.7734
					26		6	336	434.829	23.5296	1
						1	7	474	613.419	27.9469
						1	8	457	591.419	27.4412
						1	9	727	940.835	34.6108
						1	10	744	962.836	35.0131
						1	11	730	944.718	34.6822
						1	12	683	883.893	33.5471
						1	13	714	924.012	34.3
						1	14	686	887.776	33.6207
						1	15	676	874.834	33.3747
						1	16	849	1098.72	37.4023
						1	17	912	1180.25	38.7652
						1	18	938	1213.9	39.3139
						1	19	935	1210.02	39.251
						1	20	968	1252.72	39.9376
						1	21	1015	1313.55	40.8957
						1	22	941	1217.78	39.3767
						1	23	913	1181.54	38.7864
						1	24	977	1264.37	40.1229
						1	25	984	1273.43	40.2663
						1	26	1091	1411.9	42.3991
						1	27	1019	1318.72	40.9762
						1	28	1038	1343.31	41.3565
						1	29	1074	1389.9	42.0675
						1	30	1037	1342.02	41.3365
						1	31	1020	1320.02	40.9963
						1	32	1047	1354.96	41.5354
						1	33	1030	1332.96	41.1968
						1	34	1051	1360.13	41.6146
						1	35	1092	1413.19	42.4186
						1	36	1067	1380.84	41.9302
						1	37	1164	1506.37	43.7947
						1	38	1193	1543.9	44.3369
						1	39	1138	1472.72	43.3028
						1	40	1136	1470.14	43.2647
						1	41	1143	1479.19	43.3978
						1	42	1115	1442.96	42.863
						1	43	1066	1379.55	41.9105
						1	44	1010	1307.08	40.7948
						1	45	1023	1323.9	41.0566
						1	46	1018	1317.43	40.9561
						1	47	999	1292.84	40.5721
						1	48	983	1272.13	40.2459
						1	49	845	1093.54	37.3141
						1	50	909	1176.37	38.7014
						1	51	931	1204.84	39.1669
						1	52	968	1252.72	39.9376
						1	53	943	1220.37	39.4185
						1	54	979	1266.96	40.1639
						1	55	855	1106.48	37.5342			26	55	1106.48	37.5342
						1	56	859	1111.66	37.6219				56	1111.66	37.6219
						1	57	883	1142.72	38.1439				57	1142.72	38.1439
						1	58	682	882.599	33.5225				58	882.599	33.5225
						1	59	685	886.482	33.5962				59	886.482	33.5962
						1	60	611	790.716	31.7296				60	790.716	31.7296
						1	61	646	836.01	32.6258				61	836.01	32.6258
						1	62	539	697.538	29.8016				62	697.538	29.8016
						1	63	536	693.656	29.7185				63	693.656	29.7185
						1	64	532	688.479	29.6074				64	688.479	29.6074
						1	65	557	720.833	30.2951				65	720.833	30.2951
						1	66	444	574.595	27.0481				66	574.595	27.0481
						1	67	419	542.242	26.2755				67	542.242	26.2755
						1	68	369	477.535	24.658				68	477.535	24.658
						1	69	380	491.771	25.0228				69	491.771	25.0228
					27		73	357	462.006	24.2537	1		27	73	462.006	24.2537
						1	74	466	603.066	27.7101				74	603.066	27.7101
						1	75	561	726.009	30.4037				75	726.009	30.4037
						1	76	596	771.304	31.3377				76	771.304	31.3377
						1	77	638	825.657	32.4231				77	825.657	32.4231
						1	78	850	1100.01	37.4243				78	1100.01	37.4243
						1	79	978	1265.66	40.1434				79	1265.66	40.1434
						1	80	993	1285.07	40.4501				80	1285.07	40.4501
						1	81	959	1241.07	39.7515				81	1241.07	39.7515
						1	82	1008	1304.49	40.7544				82	1304.49	40.7544
						1	83	967	1251.43	39.917				83	1251.43	39.917
						1	84	1014	1312.25	40.8756				84	1312.25	40.8756
						1	85	1034	1338.13	41.2767				85	1338.13	41.2767
						1	86	1079	1396.37	42.1653				86	1396.37	42.1653
						1	87	1039	1344.6	41.3764				87	1344.6	41.3764
						1	88	1077	1393.78	42.1262				88	1393.78	42.1262
						1	89	1035	1339.43	41.2966				89	1339.43	41.2966
						1	90	1137	1471.43	43.2837				90	1471.43	43.2837
						1	91	1223	1582.73	44.8909				91	1582.73	44.8909
						1	92	1167	1510.25	43.8511				92	1510.25	43.8511
						1	93	1119	1448.14	42.9398				93	1448.14	42.9398
						1	94	1034	1338.13	41.2767				94	1338.13	41.2767
						1	95	1124	1454.61	43.0356				95	1454.61	43.0356
						1	96	1094	1415.78	42.4574				96	1415.78	42.4574
						1	97	1082	1400.25	42.2239				97	1400.25	42.2239
						1	98	1123	1453.31	43.0164				98	1453.31	43.0164
						1	99	1025	1326.49	41.0967				99	1326.49	41.0967
						1	100	1071	1386.02	42.0087				100	1386.02	42.0087
						1	101	1112	1439.08	42.8052				101	1439.08	42.8052
						1	102	1139	1474.02	43.3218				102	1474.02	43.3218
						1	103	1064	1376.96	41.8712				103	1376.96	41.8712
						1	104	1124	1454.61	43.0356				104	1454.61	43.0356
						1	105	1159	1499.9	43.7005				105	1499.9	43.7005
						1	106	1269	1642.26	45.7273				106	1642.26	45.7273
						1	107	1213	1569.78	44.707				107	1569.78	44.707
						1	108	1190	1540.02	44.2811				108	1540.02	44.2811
						1	109	1090	1410.61	42.3797				109	1410.61	42.3797
						1	110	1033	1336.84	41.2567				110	1336.84	41.2567
						1	111	1037	1342.02	41.3365				111	1342.02	41.3365
						1	112	1092	1413.19	42.4186				112	1413.19	42.4186
						1	113	1033	1336.84	41.2567				113	1336.84	41.2567
						1	114	1048	1356.25	41.5552				114	1356.25	41.5552
						1	115	1067	1380.84	41.9302				115	1380.84	41.9302
						1	116	1055	1365.31	41.6937				116	1365.31	41.6937
						1	117	1038	1343.31	41.3565				117	1343.31	41.3565
						1	118	1036	1340.72	41.3166				118	1340.72	41.3166
						1	119	942	1219.07	39.3976				119	1219.07	39.3976
						1	120	944	1221.66	39.4394				120	1221.66	39.4394
						1	121	705	912.364	34.0831				121	912.364	34.0831
						1	122	609	788.127	31.6777				122	788.127	31.6777
						1	123	469	606.949	27.7991				123	606.949	27.7991
						1	124	449	581.066	27.1999				124	581.066	27.1999
						1	125	418	540.948	26.2442				125	540.948	26.2442
					28		89	272	352.004	21.1704	1		28	89	352.004	21.1704
						1	90	354	458.123	24.1516				90	458.123	24.1516
						1	91	441	570.713	26.9565				91	570.713	26.9565
						1	92	469	606.949	27.7991				92	606.949	27.7991
						1	93	512	662.596	29.0456				93	662.596	29.0456
						1	94	584	755.774	31.0207				94	755.774	31.0207
						1	95	553	715.656	30.1861				95	715.656	30.1861
						1	96	644	833.422	32.5752				96	833.422	32.5752
						1	97	754	975.777	35.2477				97	975.777	35.2477
						1	98	732	947.306	34.7296				98	947.306	34.7296
						1	99	756	978.365	35.2944				99	978.365	35.2944
						1	100	752	973.189	35.2009				100	973.189	35.2009
						1	101	735	951.188	34.8007				101	951.188	34.8007
						1	102	769	995.189	35.5965				102	995.189	35.5965
						1	103	863	1116.84	37.7094				103	1116.84	37.7094
						1	104	893	1155.66	38.3593				104	1155.66	38.3593
						1	105	912	1180.25	38.7652				105	1180.25	38.7652
						1	106	912	1180.25	38.7652				106	1180.25	38.7652
						1	107	930	1203.54	39.1459				107	1203.54	39.1459
						1	108	1058	1369.19	41.753				108	1369.19	41.753
						1	109	1083	1401.55	42.2434				109	1401.55	42.2434
						1	110	1149	1486.96	43.5116				110	1486.96	43.5116
						1	111	1064	1376.96	41.8712				111	1376.96	41.8712
						1	112	1084	1402.84	42.2629				112	1402.84	42.2629
						1	113	1048	1356.25	41.5552				113	1356.25	41.5552
						1	114	1180	1527.08	44.0946				114	1527.08	44.0946
						1	115	1099	1422.25	42.5543				115	1422.25	42.5543
						1	116	1158	1498.61	43.6816				116	1498.61	43.6816
						1	117	1130	1462.37	43.1503				117	1462.37	43.1503
						1	118	1165	1507.67	43.8135				118	1507.67	43.8135
						1	119	1237	1600.84	45.1471				119	1600.84	45.1471
						1	120	1336	1728.96	46.9189				120	1728.96	46.9189
						1	121	1341	1735.43	47.0066				121	1735.43	47.0066
						1	122	1331	1722.49	46.831				122	1722.49	46.831
						1	123	1334	1726.37	46.8838				123	1726.37	46.8838
						1	124	1301	1683.67	46.3002				124	1683.67	46.3002
						1	125	1324	1713.43	46.7077				125	1713.43	46.7077
						1	126	1360	1760.02	47.3385				126	1760.02	47.3385
						1	127	1303	1686.26	46.3358				127	1686.26	46.3358
						1	128	1302	1684.96	46.318				128	1684.96	46.318
						1	129	1338	1731.55	46.954				129	1731.55	46.954
						1	130	1275	1650.02	45.8353				130	1650.02	45.8353
						1	131	1224	1584.02	44.9092				131	1584.02	44.9092
						1	132	1246	1612.49	45.311				132	1612.49	45.311
						1	133	1255	1624.14	45.4744				133	1624.14	45.4744
						1	134	1203	1556.84	44.5223				134	1556.84	44.5223
						1	135	1150	1488.25	43.5305				135	1488.25	43.5305
						1	136	1023	1323.9	41.0566				136	1323.9	41.0566
						1	137	1001	1295.43	40.6127				137	1295.43	40.6127
						1	138	1120	1449.43	42.9589				138	1449.43	42.9589
						1	139	1048	1356.25	41.5552				139	1356.25	41.5552
						1	140	1011	1308.37	40.815				140	1308.37	40.815
						1	141	928	1200.96	39.1038				141	1200.96	39.1038
						1	142	952	1232.02	39.6062				142	1232.02	39.6062
						1	143	870	1125.9	37.8621				143	1125.9	37.8621
						1	144	881	1140.13	38.1007				144	1140.13	38.1007
						1	145	817	1057.31	36.6907				145	1057.31	36.6907
						1	146	707	914.953	34.1314				146	914.953	34.1314
						1	147	656	848.952	32.8773				147	848.952	32.8773
						1	148	615	795.892	31.8333				148	795.892	31.8333
						1	149	704	911.07	34.0589				149	911.07	34.0589
						1	150	631	816.598	32.2448				150	816.598	32.2448
						1	151	618	799.775	31.9109				151	799.775	31.9109
						1	152	520	672.95	29.2716				152	672.95	29.2716
						1	153	408	528.007	25.9283				153	528.007	25.9283
					29		141	884	1144.01	38.1655	1		29	141	1144.01	38.1655
						1	142	995	1287.66	40.4908				142	1287.66	40.4908
						1	143	1038	1343.31	41.3565				143	1343.31	41.3565
						1	144	1119	1448.14	42.9398				144	1448.14	42.9398
						1	145	1124	1454.61	43.0356				145	1454.61	43.0356
						1	146	1119	1448.14	42.9398				146	1448.14	42.9398
						1	147	1222	1581.43	44.8725				147	1581.43	44.8725
						1	148	1402	1814.38	48.0639				148	1814.38	48.0639
						1	149	1487	1924.38	49.4994				149	1924.38	49.4994
						1	150	1538	1990.38	50.3411				150	1990.38	50.3411
						1	151	1521	1968.38	50.0621				151	1968.38	50.0621
						1	152	1426	1845.43	48.4735				152	1845.43	48.4735
						1	153	1455	1882.96	48.9639				153	1882.96	48.9639
						1	154	1468	1899.79	49.1822				154	1899.79	49.1822
						1	155	1412	1827.32	48.235				155	1827.32	48.235
						1	156	1529	1978.73	50.1936				156	1978.73	50.1936
						1	157	1539	1991.67	50.3575				157	1991.67	50.3575
						1	158	1377	1782.02	47.6334				158	1782.02	47.6334
						1	159	1407	1820.85	48.1495				159	1820.85	48.1495
						1	160	1410	1824.73	48.2008				160	1824.73	48.2008
						1	161	1463	1893.32	49.0983				161	1893.32	49.0983
						1	162	1475	1908.85	49.2993				162	1908.85	49.2993
						1	163	1393	1802.73	47.9093				163	1802.73	47.9093
						1	164	1376	1780.73	47.6161				164	1780.73	47.6161
						1	165	1399	1810.49	48.0124				165	1810.49	48.0124
						1	166	1461	1890.73	49.0648				166	1890.73	49.0648
						1	167	1368	1770.37	47.4775				167	1770.37	47.4775
						1	168	1396	1806.61	47.9609				168	1806.61	47.9609
						1	169	1387	1794.96	47.8061				169	1794.96	47.8061
						1	170	1373	1776.85	47.5642				170	1776.85	47.5642
						1	171	1293	1673.31	46.1577				171	1673.31	46.1577
						1	172	1288	1666.84	46.0683				172	1666.84	46.0683
						1	173	1264	1635.79	45.6371				173	1635.79	45.6371
						1	174	1258	1628.02	45.5287				174	1628.02	45.5287
						1	175	1277	1652.61	45.8712				175	1652.61	45.8712
						1	176	1234	1596.96	45.0923				176	1596.96	45.0923
						1	177	1117	1445.55	42.9014				177	1445.55	42.9014
						1	178	1154	1493.43	43.6061				178	1493.43	43.6061
						1	179	1090	1410.61	42.3797				179	1410.61	42.3797
						1	180	922	1193.19	38.9772				180	1193.19	38.9772
						1	181	921	1191.9	38.956				181	1191.9	38.956
					30		152	532	688.479	29.6074	1		30	152	688.479	29.6074
						1	153	700	905.894	33.962				153	905.894	33.962
						1	154	826	1068.95	36.8922				154	1068.95	36.8922
						1	155	777	1005.54	35.7812				155	1005.54	35.7812
						1	156	810	1048.25	36.5332				156	1048.25	36.5332
						1	157	873	1129.78	37.9273				157	1129.78	37.9273
						1	158	1003	1298.02	40.6532				158	1298.02	40.6532
						1	159	1039	1344.6	41.3764				159	1344.6	41.3764
						1	160	938	1213.9	39.3139				160	1213.9	39.3139
						1	161	941	1217.78	39.3767				161	1217.78	39.3767
						1	162	928	1200.96	39.1038				162	1200.96	39.1038
						1	163	951	1230.72	39.5854				163	1230.72	39.5854
						1	164	1179	1525.78	44.0759				164	1525.78	44.0759
						1	165	1185	1533.55	44.1879				165	1533.55	44.1879
						1	166	1280	1656.49	45.925				166	1656.49	45.925
						1	167	1377	1782.02	47.6334				167	1782.02	47.6334
						1	168	1532	1982.61	50.2428				168	1982.61	50.2428
						1	169	1586	2052.5	51.1206				169	2052.5	51.1206
						1	170	1401	1813.08	48.0467				170	1813.08	48.0467
						1	171	1488	1925.67	49.5161				171	1925.67	49.5161
						1	172	1367	1769.08	47.4601				172	1769.08	47.4601
						1	173	1391	1800.14	47.8749				173	1800.14	47.8749
						1	174	1480	1915.32	49.3828				174	1915.32	49.3828
						1	175	1372	1775.55	47.5468				175	1775.55	47.5468
						1	176	1517	1963.2	49.9963				176	1963.2	49.9963
						1	177	1450	1876.49	48.8797				177	1876.49	48.8797
						1	178	1460	1889.44	49.048				178	1889.44	49.048
[truncated: 5,195 more rows]
[truncated: 48 more columns]

## Sheet: ET11
z-stack ET11 of MFT vesicles				2D analysis: d-z relations														3D Analysis: Size: r-z relations
Rothman et al 2023																		NONBLIND
male P30 mouse				ROI 2	w | h	394.93	282.555	pixels										from Igor (NM Fit tab)
section T	0	nm			area	111592	pixels2											NMEllipse Fits
xyz resolution	0.3792	nm/pixel			area	0.144415	um2
xy conversion	1.1376	nm/pixel (Imod x3)			total area	37.6923	um2															method to compute dz (Sz)
z-res from fits	0.531193	nm																				use this value in fits until avg E = 1.00
shrinkage	71.3865	%																				dz/E	0.529218
# z-planes	261				den2D	369.147	/um2
z-plane # = 0	131	#			vesicles/plane	53.3103
zstack T	138.11	nm			AF	0.433157				unusual (-1)	0
										complete (1)	170
										cap (0)	101
See Fig 6, 7, 11, S6, S7, S8, S10, S19										complete+caps	271
See Table 1, 2, 5, 6																														TTEST
																			Complete (N + S poles)											0.778984				North Caps															South Caps
					NONBLIND	NONBLIND	NONBLIND	NONBLIND	NONBLIND	NONBLIND			BLIND	BLIND	BLIND	BLIND	BLIND					FIXED															FIXED
BLIND or NONBLIND particle detection					vesicle	z-plane	z-plane from Fiji	area from Fiji	area	d-area			z-plane	z-plane from Fiji	area from Fiji	area	d-area		vesicle	z0	sig	dz	sig	R	sig	E	sig	chisqr	n	Dxy	Dz	Dvolume		vesicle	z0	sig	dz	sig	R	sig	E	sig	chisqr	n	Dxy	Dz	Dvolume		vesicle
ud = unit diameter					#	delta	#	pixel2	nm2	nm	type (0,1,-1)		#	#	pixel2	nm2	nm		r-z relation	nm	nm	nm	nm	nm	nm					nm	nm	nm		r-z relation	nm	nm	nm	nm	nm	nm					nm	nm	nm		r-z relation
nm2 = nm^2				COUNT	271		13914	13914	13914	13914	271		18	889	889	889	889	COUNT		170	170	170	170	170	170	170	170	170	170	170	170	170			31	31	31	31	31	31	31	31	31	31	31	31	31
um2 = um^2				MIN	0	1	1	214	276.945	18.7781	0			1	537	694.95	29.7462	MIN		-5.36423	0.088477	0.531193	0	17.0109	0.0683316	0.585503	0.00973598	8.56423	27	34.0218	21.1294	30.1904			-5.61541	0.148942	0.531193	0	19.8828	0.0827421	0.593307	0.0136593	5.75709	28	39.7657	26.593	35.1853
um3 = um^3				MAX	270	1	261	2284	2955.8	61.3469	1			260	2065	2672.39	58.3317	MAX		4.93303	0.791642	0.531193	0	25.3659	0.272366	1.36913	0.0839737	96.7	80	50.7318	57.8025	52.3289			9.53551	3.68784	0.531193	0	30.12	0.64406	1.47107	0.180481	454.975	66	60.2401	66.0936	55.8252
d-area = equivalent-area diameter				AVERAGE						38.2129							41.1089	AVERAGE		-0.150792	0.200476	0.531193	0	21.2237	0.136416	1.00439	0.0239816	33.2015	59.7882	42.4474	42.5858	42.4061			-0.361183	0.831048	0.531193	0	22.9091	0.222337	0.953106	0.0512838	36.6258	45.1935	45.8181	43.4074	44.692
				STDEV						5.81364							4.08254	STDEV		1.39636	0.0947326	2.11566e-15	0	1.4364	0.0302585	0.137667	0.0112887	16.2813	9.62995	2.8728	6.07839	3.27105			3.01461	0.950737	0	0	2.16211	0.170041	0.242514	0.0400446	78.9749	10.7685	4.32422	10.6233	4.75891
																		SEM		0.107096	0.00726566	1.62263e-16	0	0.110167	0.00232072	0.0105586	0.000865801	1.24872	0.738584	0.220334	0.466191	0.250878			0.541441	0.170757	0	0	0.388327	0.0305402	0.0435568	0.00719222	14.1843	1.93409	0.776654	1.908	0.854726
																		CV
					0		1	1220	1578.84	44.8358	0		130	130	1013	1310.96	40.8554		R_2D_000	-0.810794	0.190433	0.531193	0	23.5029	0.160125	0.936594	0.0204772	50.0731	64	47.0057	44.0253	45.9905		NCap_R_2D_000	-1.22475	0.221826	0.531193	0	25.3139	0.0827421	0.868082	0.0136593	12.1213	55	50.6278	43.9491	48.2958		SCap_R_2D_000
						1	2	1311	1696.61	46.4778				130	1412	1827.32	48.235		R_2D_001	0.0102368	0.241266	0.531193	0	20.5182	0.15003	1.17169	0.0326857	44.1363	65	41.0364	48.082	43.262		NCap_R_2D_001	-5.61541	2.66971	0.531193	0	23.4874	0.533078	1.32545	0.0974556	14.7949	43	46.9748	62.2627	51.6004		SCap_R_2D_001
						1	3	1357	1756.14	47.2862				130	1144	1480.49	43.4168		R_2D_002	1.53065	0.322504	0.531193	0	19.4957	0.167874	0.923783	0.0456684	21.7866	41	38.9914	36.0196	37.9745		NCap_R_2D_002	-3.63114	2.72985	0.531193	0	25.3592	0.51474	1.24133	0.102061	24.3023	45	50.7184	62.9583	54.5081		SCap_R_2D_002
						1	4	1349	1745.79	47.1466				130	1088	1408.02	42.3408		R_2D_003	-0.0920949	0.164015	0.531193	0	20.4615	0.120843	0.937914	0.0230466	16.5574	50	40.923	38.3823	40.0579		NCap_R_2D_004	-0.310771	0.373472	0.531193	0	27.6342	0.137391	0.607111	0.0254936	11.1176	33	55.2684	33.5541	46.7986		SCap_R_2D_003
						1	5	1417	1833.79	48.3203				130	1299	1681.08	46.2646		R_2D_004	-0.0386238	0.141535	0.531193	0	23.0262	0.169972	0.78309	0.0149493	45.4378	57	46.0523	36.0631	42.4478		NCap_R_2D_007	4.95429	0.629185	0.531193	0	22.426	0.118114	0.952129	0.0485578	11.341	39	44.852	42.7049	44.1245		SCap_R_2D_004
						1	6	1384	1791.08	47.7543				130	1368	1770.37	47.4775		R_2D_005	0.902366	0.239377	0.531193	0	24.0609	0.18379	1.0461	0.024935	89.0649	74	48.1218	50.3404	48.8503		NCap_R_2D_009	-2.34086	0.191536	0.531193	0	24.3448	0.15214	0.841116	0.01667	41.9647	60	48.6896	40.9536	45.9608		SCap_R_2D_005
						1	7	1485	1921.79	49.4661				130	714	924.012	34.3		R_2D_006	-0.426239	0.232285	0.531193	0	21.0651	0.222722	0.813677	0.028768	55.3687	49	42.1303	34.2805	39.3319		NCap_R_2D_010	-0.683498	0.235247	0.531193	0	22.02	0.123349	0.866129	0.0215772	18.7959	49	44.0401	38.1444	41.98		SCap_R_2D_007
						1	8	1421	1838.96	48.3884				130	1192	1542.61	44.3183		R_2D_007	-1.36569	0.204384	0.531193	0	21.127	0.159232	0.853792	0.0233415	30.2098	50	42.2541	36.0762	40.0854		NCap_R_2D_011	-0.671701	0.289714	0.531193	0	22.1434	0.173582	0.828649	0.0288548	32.92	47	44.2868	36.6982	41.5972		SCap_R_2D_009
						1	9	1477	1911.44	49.3327				130	1565	2025.32	50.7811		R_2D_008	0.895868	0.251613	0.531193	0	22.9235	0.10888	1.18969	0.0370499	17.8346	58	45.847	54.5437	48.5798		NCap_R_2D_016	-0.109538	0.229167	0.531193	0	24.8688	0.121781	0.988698	0.0320529	17.687	52	49.7376	49.1754	49.5495		SCap_R_2D_010
						1	10	1344	1739.32	47.0592				130	1219	1577.55	44.8174		R_2D_009	-0.317259	0.173313	0.531193	0	20.6236	0.105701	1.02126	0.0257289	13.0382	51	41.2471	42.1239	41.5373		NCap_R_2D_017	-0.977496	0.349997	0.531193	0	24.6084	0.577447	0.605221	0.0286852	454.975	51	49.2167	29.787	41.6311		SCap_R_2D_011
						1	11	1493	1932.14	49.5992				130	945	1222.96	39.4603		R_2D_010	-1.46202	0.191654	0.531193	0	20.9514	0.128776	0.871988	0.0232328	17.1889	47	41.9028	36.5387	40.0325		NCap_R_2D_018	-2.54241	2.66105	0.531193	0	23.1012	0.64406	0.949056	0.111159	17.5398	31	46.2024	43.8486	45.4041		SCap_R_2D_012
						1	12	1446	1871.32	48.8122				130	824	1066.37	36.8475		R_2D_011	-0.0122253	0.176927	0.531193	0	19.5771	0.175361	0.644536	0.0275019	12.7151	31	39.1542	25.2363	33.8216		NCap_R_2D_021	-1.19382	0.296024	0.531193	0	20.2362	0.220307	0.657065	0.0390429	21.0445	31	40.4724	26.593	35.1853		SCap_R_2D_013
						1	13	1557	2014.97	50.6511				130	863	1116.84	37.7094		R_2D_012	-2.06902	0.240764	0.531193	0	20.3513	0.116034	1.00834	0.0298059	15.4238	49	40.7027	41.0421	40.8155		NCap_R_2D_022	5.11096	0.843458	0.531193	0	22.7935	0.188123	0.922256	0.0478286	37.048	45	45.587	42.0429	44.3737		SCap_R_2D_014
						1	14	1531	1981.32	50.2264				130	1187	1536.14	44.2252		R_2D_013	1.40376	0.346698	0.531193	0	19.6099	0.22241	0.914511	0.0452511	48.9294	46	39.2197	35.8669	38.0687		NCap_R_2D_025	9.53551	0.188394	0.531193	0	22.6175	0.135935	0.76649	0.0253573	13.1234	40	45.235	34.6722	41.3978		SCap_R_2D_015
						1	15	1563	2022.73	50.7486				130	1032	1335.55	41.2368		R_2D_014	0.292071	0.195845	0.531193	0	21.1417	0.17887	0.746885	0.0265284	24.0714	41	42.2833	31.5808	38.3637		NCap_R_2D_026	-0.111383	2.07972	0.531193	0	30.12	0.47727	0.795858	0.0804677	34.1964	36	60.2401	47.9425	55.8252		SCap_R_2D_017
						1	16	1549	2004.61	50.5208				130	1298	1679.79	46.2468		R_2D_015	1.54486	0.131963	0.531193	0	22.6138	0.0998567	0.969272	0.0136377	19.9456	64	45.2276	43.8378	44.7595		NCap_R_2D_028	-2.22013	3.68784	0.531193	0	21.8506	0.58188	1.29584	0.180481	29.5203	39	43.7011	56.6297	47.6442		SCap_R_2D_018
						1	17	1545	1999.44	50.4555				130	1307	1691.43	46.4069		R_2D_016	-3.06137	0.296787	0.531193	0	21.1647	0.15125	1.14385	0.027934	56.6495	69	42.3295	48.4187	44.269		NCap_R_2D_030	4.16425	0.322368	0.531193	0	20.7286	0.112031	0.66142	0.0255668	5.75709	29	41.4572	27.4206	36.1209		SCap_R_2D_019
						1	18	1564	2024.03	50.7648				130	1118	1446.84	42.9206		R_2D_017	-0.834697	0.24207	0.531193	0	24.2482	0.170444	1.02465	0.0267442	63.1088	68	48.4964	49.6916	48.8916		NCap_R_2D_031	-3.29666	0.148942	0.531193	0	21.9555	0.151411	0.789517	0.0169728	28.1663	51	43.911	34.6685	40.5845		SCap_R_2D_020
						1	19	1597	2066.73	51.2976				130	1156	1496.02	43.6439		R_2D_018	-0.753671	0.350986	0.531193	0	19.6006	0.147634	1.27928	0.0590402	29.4559	55	39.2013	50.1495	42.5555		NCap_R_2D_033	-1.22161	0.256028	0.531193	0	21.6328	0.132719	0.867803	0.0276069	17.4154	45	43.2656	37.546	41.2683		SCap_R_2D_021
						1	20	1643	2126.26	52.0311				130	1127	1458.49	43.093		R_2D_019	-1.87678	0.257976	0.531193	0	20.7858	0.128185	1.10797	0.0323913	25.245	57	41.5716	46.0603	43.017		NCap_R_2D_034	-0.820178	0.720633	0.531193	0	22.5254	0.141355	0.878285	0.0617499	12.2669	34	45.0507	39.5674	43.1433		SCap_R_2D_022
						1	21	1587	2053.79	51.1367				130	1000	1294.13	40.5924		R_2D_020	-0.970388	0.185054	0.531193	0	20.8329	0.120315	1.11072	0.0232533	27.9545	64	41.6659	46.2791	43.1501		NCap_R_2D_038	1.92583	1.9041	0.531193	0	20.5342	0.203332	1.21304	0.153988	13.0048	34	41.0684	49.8177	43.7992		SCap_R_2D_024
						1	22	1633	2113.32	51.8726				130	841	1088.37	37.2257		R_2D_021	0.116682	0.24185	0.531193	0	20.1525	0.178442	0.956551	0.0340103	37.7355	51	40.305	38.5538	39.7126		NCap_R_2D_039	-1.40914	1.10334	0.531193	0	22.4645	0.115208	1.47107	0.0707272	13.0154	54	44.9291	66.0936	51.0981		SCap_R_2D_025
						1	23	1551	2007.2	50.5534				130	1132	1464.96	43.1885		R_2D_022	-2.36373	0.424185	0.531193	0	20.1227	0.142622	1.36913	0.0592572	35.6967	61	40.2454	55.1012	44.6887		NCap_R_2D_041	-1.80946	0.45264	0.531193	0	23.0703	0.154355	0.593307	0.0297327	9.84473	28	46.1405	27.3755	38.7712		SCap_R_2D_026
						1	24	1533	1983.91	50.2592				130	976	1263.07	40.1023		R_2D_023	-2.42983	0.273812	0.531193	0	21.4747	0.0943059	1.34583	0.03605	17.1873	64	42.9494	57.8025	47.4191		NCap_R_2D_042	-0.185087	0.454551	0.531193	0	21.6049	0.125785	0.983591	0.033596	21.9788	49	43.2099	42.5009	42.9723		SCap_R_2D_029
						1	25	1567	2027.91	50.8135				130	1243	1608.61	45.2564		R_2D_024	1.82099	0.237162	0.531193	0	21.7946	0.133135	0.925083	0.0280233	20.0841	49	43.5892	40.3237	42.4723		NCap_R_2D_044	-3.48667	0.283153	0.531193	0	19.8828	0.0832512	1.34332	0.0316691	13.6364	62	39.7657	53.4179	43.8767		SCap_R_2D_030
						1	26	1542	1995.55	50.4065				130	1077	1393.78	42.1262		R_2D_025	-5.10924	0.791642	0.531193	0	21.6899	0.104364	1.32538	0.0839737	12.5061	46	43.3798	57.4948	47.6506		NCap_R_2D_045	-1.34951	0.309719	0.531193	0	21.1444	0.144689	0.910867	0.0343411	20.7747	45	42.2888	38.5194	40.993		SCap_R_2D_031
						1	27	1532	1982.61	50.2428				130	1215	1572.37	44.7438		R_2D_026	0.775021	0.168028	0.531193	0	20.943	0.106714	1.10344	0.021885	20.3759	62	41.8861	46.2187	43.2832		NCap_R_2D_046	-0.918035	0.205951	0.531193	0	23.6951	0.136841	0.993685	0.0242472	32.2498	61	47.3901	47.0909	47.2901		SCap_R_2D_033
						1	28	1447	1872.61	48.8291				130	852	1102.6	37.4683		R_2D_027	-0.133747	0.154699	0.531193	0	19.7547	0.125902	1.04796	0.0198788	29.0382	62	39.5095	41.4044	40.1313		NCap_R_2D_047	-2.06309	0.395061	0.531193	0	22.225	0.121705	1.35489	0.0498365	28.9699	64	44.45	60.225	49.1858		SCap_R_2D_034
						1	29	1541	1994.26	50.3902				130	1021	1321.31	41.0164		R_2D_028	-1.21879	0.185804	0.531193	0	22.8046	0.133946	1.03918	0.0202602	39.8387	68	45.6092	47.3962	46.1973		NCap_R_2D_048	-1.53279	0.682791	0.531193	0	21.3984	0.159081	0.983114	0.0477187	30.6852	46	42.7967	42.0741	42.5545		SCap_R_2D_036
						1	30	1497	1937.32	49.6656				130	1143	1479.19	43.3978		R_2D_029	-1.49244	0.213416	0.531193	0	21.3985	0.16142	0.993796	0.0230249	50.6949	63	42.797	42.5315	42.7083		NCap_R_2D_051	2.78775	0.369196	0.531193	0	20.905	0.200583	1.19541	0.0464929	82.7467	66	41.81	49.9799	44.373		SCap_R_2D_040
						1	31	1494	1933.44	49.6158				130	825	1067.66	36.8699		R_2D_030	1.46953	0.314685	0.531193	0	20.0331	0.144085	1.36808	0.0430648	47.6919	70	40.0662	54.8137	44.4783		NCap_R_2D_052	0.0498801	0.47785	0.531193	0	23.4887	0.128174	0.796487	0.0361494	12.3942	37	46.9774	37.4169	43.546		SCap_R_2D_041
						1	32	1344	1739.32	47.0592				130	1212	1568.49	44.6885		R_2D_031	2.68961	0.28319	0.531193	0	21.7659	0.136981	1.24419	0.0295387	51.1105	74	43.5318	54.1617	46.8204																	SCap_R_2D_044
						1	33	1351	1748.37	47.1816				130	1199	1551.67	44.4482		R_2D_032	0.353045	0.133043	0.531193	0	21.1605	0.127482	0.883541	0.0158449	24.2007	56	42.321	37.3923	40.6099
						1	34	1316	1703.08	46.5664				130	846	1094.84	37.3362		R_2D_033	-0.670446	0.173416	0.531193	0	17.0109	0.116441	1.27581	0.0250086	28.5562	66	34.0218	43.4053	36.8994
						1	35	1307	1691.43	46.4069				130	1141	1476.61	43.3598		R_2D_034	0.619795	0.112775	0.531193	0	23.1376	0.114827	0.875631	0.0117422	25.4588	63	46.2753	40.5201	44.2713
						1	36	1353	1750.96	47.2165				130	918	1188.01	38.8925		R_2D_035	4.93303	0.686795	0.531193	0	21.6448	0.157569	1.13907	0.0597322	37.3869	52	43.2897	49.3098	45.21
						1	37	1205	1559.43	44.5593				130	1162	1503.78	43.757		R_2D_036	0.380421	0.198594	0.531193	0	21.9912	0.150279	1.07489	0.0233107	51.1608	69	43.9824	47.2762	45.054
						1	38	1111	1437.78	42.786				130	780	1009.42	35.8502		R_2D_037	-0.916584	0.183822	0.531193	0	21.1797	0.134534	0.987268	0.0225861	28.6048	58	42.3595	41.8201	42.1789
						1	39	1240	1604.73	45.2018				130	965	1248.84	39.8757		R_2D_038	-1.45786	0.146286	0.531193	0	22.3409	0.0977119	1.00134	0.0164849	16.9106	61	44.6819	44.7417	44.7018
						1	40	1088	1408.02	42.3408									R_2D_039	-1.64346	0.220103	0.531193	0	20.4484	0.139054	0.995934	0.0261754	28.0078	55	40.8968	40.7305	40.8413
						1	41	1036	1340.72	41.3166			199	199	1125	1455.9	43.0547		R_2D_040	1.25193	0.216939	0.531193	0	19.8631	0.0956165	1.14811	0.0341045	10.3139	50	39.7263	45.6103	41.598
						1	42	948	1226.84	39.5229				199	1245	1611.2	45.2928		R_2D_041	-0.319541	0.110852	0.531193	0	23.9451	0.0959625	0.969443	0.011784	20.9725	69	47.8903	46.4269	47.3974
						1	43	965	1248.84	39.8757				199	940	1216.49	39.3558		R_2D_042	-1.37173	0.22046	0.531193	0	22.1239	0.148016	1.03043	0.025107	41.4326	63	44.2479	45.5942	44.6922
						1	44	1000	1294.13	40.5924				199	858	1110.37	37.6		R_2D_043	0.797694	0.11098	0.531193	0	22.2005	0.0899329	0.98416	0.0125585	15.8292	64	44.4009	43.6976	44.1652
						1	45	875	1132.37	37.9707				199	1202	1555.55	44.5038		R_2D_044	1.93846	0.21952	0.531193	0	21.3282	0.152921	0.923225	0.022637	36.3058	56	42.6563	39.3814	41.5355
						1	46	851	1101.31	37.4463				199	802	1037.9	36.3523		R_2D_045	-2.3849	0.196543	0.531193	0	22.8688	0.128723	1.10909	0.0180163	50.3257	77	45.7375	50.7269	47.3436
						1	47	757	979.659	35.3177				199	766	991.306	35.527		R_2D_046	2.01855	0.224442	0.531193	0	19.3555	0.132939	1.04074	0.0258727	27.3251	56	38.7109	40.2879	39.2296
						1	48	795	1028.84	36.1933				199	1158	1498.61	43.6816		R_2D_047	0.082321	0.226222	0.531193	0	20.8225	0.156033	1.21563	0.0278431	65.612	75	41.6451	50.625	44.4458
						1	49	764	988.718	35.4806				199	974	1260.49	40.0612		R_2D_048	3.31008	0.37802	0.531193	0	22.2115	0.184801	1.10409	0.0337201	82.4694	68	44.423	49.0472	45.9138
						1	50	645	834.716	32.6005				199	744	962.836	35.0131		R_2D_049	-0.02944	0.18553	0.531193	0	20.7406	0.109304	1.27493	0.024398	29.8589	73	41.4813	52.8858	44.9795
						1	51	647	837.305	32.651				199	918	1188.01	38.8925		R_2D_050	-1.97778	0.219352	0.531193	0	20.5681	0.123363	1.02055	0.0255115	22.2294	55	41.1363	41.9817	41.4162
						1	52	599	775.186	31.4165				199	913	1181.54	38.7864		R_2D_051	0.328336	0.187508	0.531193	0	19.7424	0.117277	1.05856	0.0278398	17.52	53	39.4847	41.7969	40.2409
						1	53	500	647.067	28.7032				199	909	1176.37	38.7014		R_2D_052	0.447486	0.165128	0.531193	0	19.8113	0.145505	0.948273	0.0209895	31.5186	56	39.6226	37.573	38.9272
						1	54	413	534.477	26.0867				199	978	1265.66	40.1434		R_2D_053	3.7929	0.401326	0.531193	0	20.4187	0.104545	1.21244	0.0442634	15.3136	52	40.8375	49.5131	43.5458
						1	55	371	480.124	24.7247				199	710	918.835	34.2038		R_2D_054	1.14261	0.228177	0.531193	0	21.4205	0.1145	0.92511	0.0346863	9.77792	41	42.841	39.6326	41.7437
														199	1126	1457.19	43.0739		R_2D_055	-1.01361	0.205999	0.531193	0	20.6385	0.126246	1.17572	0.0261737	33.7907	67	41.2769	48.5301	43.5654
					1		1	1294	1674.61	46.1755	0			199	1340	1734.14	46.9891		R_2D_056	0.224296	0.185485	0.531193	0	24.1251	0.140057	1.01845	0.0206139	43.9024	69	48.2501	49.1403	48.5451
						1	2	1215	1572.37	44.7438				199	1209	1564.61	44.6332		R_2D_057	-1.54586	0.193353	0.531193	0	22.1246	0.119579	0.945143	0.0228773	18.8384	53	44.2492	41.8218	43.4248
						1	3	1207	1562.02	44.5962				199	918	1188.01	38.8925		R_2D_058	2.05599	0.275942	0.531193	0	19.6358	0.176605	0.87474	0.0297619	34.3156	47	39.2717	34.3525	37.5583
						1	4	1208	1563.31	44.6147				199	1101	1424.84	42.593		R_2D_059	-0.256021	0.17504	0.531193	0	21.251	0.139993	1.11613	0.0203995	50.684	73	42.502	47.4378	44.0874
						1	5	1284	1661.67	45.9968				199	1205	1559.43	44.5593		R_2D_060	-0.0710046	0.191699	0.531193	0	19.2488	0.1586	1.01558	0.0255022	40.0474	58	38.4975	39.0974	38.6965
						1	6	1217	1574.96	44.7806				199	1386	1793.67	47.7888		R_2D_061	-0.260865	0.122379	0.531193	0	22.7891	0.10754	1.05921	0.0130582	32.7721	76	45.5781	48.2769	46.4605
						1	7	1236	1599.55	45.1288				199	959	1241.07	39.7515		R_2D_062	-0.388983	0.128138	0.531193	0	22.0313	0.139043	0.917171	0.0136673	41.8368	66	44.0626	40.413	42.8109
						1	8	1166	1508.96	43.8323				199	1430	1850.61	48.5414		R_2D_063	-0.551222	0.141231	0.531193	0	21.1778	0.15601	0.774863	0.0162786	29.0069	50	42.3556	32.8198	38.9032
						1	9	1293	1673.31	46.1577				199	1074	1389.9	42.0675		R_2D_064	1.83117	0.252045	0.531193	0	21.5096	0.190083	0.860586	0.0255786	50.2083	53	43.0193	37.0218	40.9193
						1	10	1217	1574.96	44.7806				199	663	858.011	33.0523		R_2D_065	-1.39845	0.177952	0.531193	0	21.0673	0.114746	1.21646	0.0202589	37.1613	76	42.1346	51.2549	44.9785
						1	11	1281	1657.79	45.943				199	1355	1753.55	47.2514		R_2D_066	-1.29519	0.267898	0.531193	0	21.2574	0.202703	1.01827	0.0299391	81.8118	64	42.5148	43.2916	42.7722
						1	12	1189	1538.73	44.2625				199	1127	1458.49	43.093		R_2D_067	-1.31319	0.20017	0.531193	0	25.3659	0.130326	1.09745	0.020445	48.0237	77	50.7318	55.6756	52.3289
						1	13	1236	1599.55	45.1288				199	1133	1466.25	43.2075		R_2D_068	0.0654389	0.122895	0.531193	0	22.919	0.144619	0.809098	0.0129729	35.4138	59	45.838	37.0874	42.7129
						1	14	1210	1565.9	44.6516				199	702	908.482	34.0105		R_2D_069	0.371854	0.121688	0.531193	0	19.7522	0.130185	0.855641	0.0149051	22.942	53	39.5044	33.8016	37.5039
						1	15	1189	1538.73	44.2625				199	1004	1299.31	40.6735		R_2D_070	0.376204	0.210018	0.531193	0	18.8926	0.140167	1.20502	0.0288585	40.554	66	37.7852	45.5319	40.2087
						1	16	1173	1518.02	43.9636				199	996	1288.96	40.5111		R_2D_071	-1.16278	0.21411	0.531193	0	20.4948	0.123433	1.21586	0.0274247	33.292	68	40.9896	49.8378	43.7491
						1	17	1011	1308.37	40.815				199	730	944.718	34.6822		R_2D_072	0.0211523	0.11229	0.531193	0	19.2989	0.0964612	0.856552	0.0160855	8.56423	45	38.5978	33.061	36.6562
						1	18	1048	1356.25	41.5552				199	997	1290.25	40.5315		R_2D_073	-3.2859	0.230157	0.531193	0	20.9058	0.0991427	1.15713	0.0226317	20.7688	64	41.8116	48.3814	43.8959
						1	19	971	1256.6	39.9995				199	1190	1540.02	44.2811		R_2D_074	-5.36423	0.551124	0.531193	0	22.5081	0.173678	1.04816	0.0373761	64.3279	60	45.0161	47.1841	45.7275
						1	20	874	1131.07	37.949				199	1111	1437.78	42.786		R_2D_075	-0.0249997	0.156076	0.531193	0	20.8078	0.128651	0.948961	0.0199812	24.1858	56	41.6155	39.4915	40.8951
						1	21	978	1265.66	40.1434				199	1077	1393.78	42.1262		R_2D_076	0.133225	0.143151	0.531193	0	22.0991	0.132403	0.931324	0.016363	32.1788	62	44.1983	41.1629	43.1624
						1	22	942	1219.07	39.3976				199	1108	1433.9	42.7282		R_2D_077	-0.10035	0.207312	0.531193	0	19.6378	0.199184	1.03415	0.0251272	85.4154	66	39.2756	40.6167	39.7176
						1	23	874	1131.07	37.949				199	1141	1476.61	43.3598		R_2D_078	-0.756686	0.180762	0.531193	0	19.6713	0.130512	0.868577	0.026067	14.2161	43	39.3427	34.1722	37.5376
						1	24	936	1211.31	39.272				199	1251	1618.96	45.4018		R_2D_079	0.277758	0.165125	0.531193	0	24.1285	0.118263	1.11986	0.0178977	40.5314	78	48.2571	54.0414	50.1129
						1	25	859	1111.66	37.6219				199	954	1234.6	39.6478		R_2D_080	0.833026	0.136834	0.531193	0	24.7255	0.143722	0.746186	0.0137048	28.6286	54	49.4511	36.8997	44.853
						1	26	828	1071.54	36.9368				199	977	1264.37	40.1229		R_2D_081	-0.871911	0.161565	0.531193	0	20.6272	0.129372	0.88211	0.0203945	19.4814	50	41.2545	36.391	39.5651
						1	27	797	1031.42	36.2388				199	975	1261.78	40.0818		R_2D_082	0.443609	0.161342	0.531193	0	22.7037	0.135074	0.966607	0.0182974	35.4521	64	45.4075	43.8912	44.8963
						1	28	749	969.306	35.1306				199	760	983.542	35.3876		R_2D_083	0.715777	0.241455	0.531193	0	19.2637	0.129565	1.19724	0.036388	25.8269	58	38.5275	46.1265	40.9101
						1	29	797	1031.42	36.2388				199	868	1123.31	37.8185		R_2D_084	0.856685	0.221032	0.531193	0	19.0272	0.137658	1.17378	0.030502	34.2568	62	38.0544	44.6676	40.1422
						1	30	744	962.836	35.0131				199	992	1283.78	40.4297		R_2D_085	-0.54962	0.157994	0.531193	0	19.5318	0.159376	0.875874	0.0195113	34.3397	53	39.0635	34.2147	37.3753
						1	31	743	961.541	34.9896				199	811	1049.54	36.5557		R_2D_086	-0.0223901	0.113296	0.531193	0	23.2593	0.115109	0.907282	0.0119439	28.0341	66	46.5185	42.2054	45.034
						1	32	553	715.656	30.1861				199	887	1147.9	38.2302		R_2D_087	0.497771	0.190599	0.531193	0	22.1879	0.167595	0.961338	0.0215175	55.1304	64	44.3758	42.6601	43.7963
						1	33	567	733.774	30.5658									R_2D_088	1.87453	0.179164	0.531193	0	19.2146	0.103749	1.20703	0.0213597	23.8014	67	38.4293	46.3852	40.9168
						1	34	562	727.303	30.4308			50	50	1109	1435.19	42.7475		R_2D_089	0.372523	0.174839	0.531193	0	22.6405	0.160763	1.0003	0.0187732	63.6793	71	45.281	45.2948	45.2856
						1	35	581	751.892	30.9409				50	1321	1709.55	46.6548		R_2D_090	0.480594	0.175118	0.531193	0	20.9701	0.123979	1.24475	0.0206409	47.9194	80	41.9402	52.2049	45.1153
						1	36	549	710.479	30.0767				50	1038	1343.31	41.3565		R_2D_091	-1.29534	0.190919	0.531193	0	18.9367	0.122512	0.979994	0.0257913	16.8778	49	37.8734	37.1157	37.6191
						1	37	505	653.538	28.8463				50	919	1189.31	38.9137		R_2D_092	-1.72432	0.195092	0.531193	0	21.387	0.141174	1.00982	0.0204786	40.4211	64	42.774	43.1942	42.9136
						1	38	551	713.068	30.1315				50	862	1115.54	37.6876		R_2D_093	-2.05559	0.169215	0.531193	0	23.3813	0.105641	1.0964	0.016823	29.2671	73	46.7625	51.2703	48.2193
						1	39	419	542.242	26.2755				50	1252	1620.26	45.42		R_2D_094	-1.49475	0.346415	0.531193	0	18.0438	0.272366	0.585503	0.0398451	26.0241	27	36.0876	21.1294	30.1904
						1	40	383	495.653	25.1214				50	1134	1467.55	43.2266		R_2D_095	0.451963	0.100519	0.531193	0	18.8927	0.111522	0.779208	0.0130118	11.9167	45	37.7853	29.4426	34.7703
						1	41	333	430.947	23.4243				50	1070	1384.72	41.9891		R_2D_096	-0.584182	0.192797	0.531193	0	19.5473	0.125726	1.06286	0.027443	21.9978	55	39.0946	41.5519	39.8971
						1	42	292	377.887	21.9349				50	1101	1424.84	42.593		R_2D_097	-0.365385	0.148489	0.531193	0	20.9648	0.131966	0.842462	0.0190571	19.2607	49	41.9296	35.3241	39.6008
						1	43	267	345.534	20.9749				50	1203	1556.84	44.5223		R_2D_098	-0.045119	0.178782	0.531193	0	19.3735	0.15212	0.902565	0.0248495	25.5912	49	38.7471	34.9718	37.4454
														50	1359	1758.73	47.321		R_2D_099	0.399508	0.191428	0.531193	0	20.3164	0.162946	0.978442	0.0239019	43.899	59	40.6328	39.7568	40.3386
					2		1	1495	1934.73	49.6324	0			50	792	1024.95	36.1249		R_2D_100	0.189777	0.126122	0.531193	0	20.955	0.113564	0.912171	0.0155501	19.0364	56	41.91	38.2291	40.6453
						1	2	1585	2051.2	51.1045				50	1425	1844.14	48.4565		R_2D_101	-0.184197	0.201174	0.531193	0	21.3523	0.153309	0.94301	0.0263395	31.4434	54	42.7045	40.2708	41.8773
						1	3	1586	2052.5	51.1206				50	1182	1529.67	44.132		R_2D_102	-0.426351	0.103072	0.531193	0	21.2761	0.108452	0.829729	0.0119333	16.3964	54	42.5522	35.3067	39.9853
						1	4	1612	2086.14	51.538				50	1033	1336.84	41.2567		R_2D_103	-0.794103	0.215277	0.531193	0	19.4948	0.154063	0.701133	0.0342021	9.24108	30	38.9896	27.3369	34.6377
						1	5	1326	1716.02	46.743				50	1221	1580.14	44.8541		R_2D_104	-0.97103	0.17609	0.531193	0	20.569	0.126517	1.14862	0.0208667	39.1677	71	41.1379	47.2519	43.0825
						1	6	1424	1842.85	48.4395				50	1220	1578.84	44.8358		R_2D_105	1.48408	0.228096	0.531193	0	19.3166	0.131686	1.15667	0.0296001	30.7547	61	38.6332	44.686	40.5537
						1	7	1350	1747.08	47.1641				50	783	1013.31	35.9191		R_2D_106	0.0645459	0.204657	0.531193	0	19.5034	0.155082	1.05296	0.0276291	39.2711	59	39.0068	41.0726	39.6836
						1	8	1454	1881.67	48.9471				50	1138	1472.72	43.3028		R_2D_107	0.527127	0.143825	0.531193	0	22.6414	0.168077	0.904983	0.0144867	68.3138	69	45.2827	40.9801	43.8006
						1	9	1406	1819.55	48.1324				50	1024	1325.19	41.0766		R_2D_108	-0.598712	0.144132	0.531193	0	21.9592	0.147206	0.914744	0.0155183	43.6587	64	43.9184	40.1741	42.633
						1	10	1388	1796.26	47.8233				50	1090	1410.61	42.3797		R_2D_109	1.25689	0.162354	0.531193	0	21.3633	0.124664	1.06266	0.017804	36.3402	69	42.7266	45.4037	43.6009
						1	11	1426	1845.43	48.4735				50	1178	1524.49	44.0572		R_2D_110	-0.0458708	0.35781	0.531193	0	22.0487	0.197421	1.1077	0.0508816	59.0049	58	44.0975	48.8468	45.6269
						1	12	1417	1833.79	48.3203				50	1249	1616.37	45.3655		R_2D_111	1.60787	0.160971	0.531193	0	17.8828	0.0974153	1.09717	0.0211159	13.8864	55	35.7656	39.2408	36.8884
						1	13	1472	1904.96	49.2491				50	922	1193.19	38.9772		R_2D_112	1.37354	0.160071	0.531193	0	22.2725	0.111032	1.01237	0.0179015	23.3921	63	44.5451	45.096	44.728
						1	14	1549	2004.61	50.5208				50	853	1103.9	37.4903		R_2D_113	0.0317059	0.412134	0.531193	0	19.4043	0.231035	1.0126	0.0704518	45.2898	44	38.8086	39.2976	38.9709
						1	15	1437	1859.67	48.6601				50	926	1198.37	39.0616		R_2D_114	0.457318	0.181471	0.531193	0	22.384	0.154316	0.843388	0.022256	28.4526	51	44.768	37.7568	42.2971
						1	16	1461	1890.73	49.0648				50	751	971.894	35.1775		R_2D_115	0.0162299	0.195162	0.531193	0	19.8108	0.142667	0.992433	0.0274665	26.2172	53	39.6216	39.3218	39.5214
						1	17	1404	1816.96	48.0981				50	907	1173.78	38.6588		R_2D_116	-0.344332	0.183762	0.531193	0	22.7714	0.15133	0.896798	0.0220065	33.2345	56	45.5428	40.8427	43.9189
						1	18	1409	1823.43	48.1837				50	1090	1410.61	42.3797		R_2D_117	-1.00077	0.145515	0.531193	0	21.4415	0.117192	0.918416	0.0170378	20.411	56	42.883	39.3845	41.6836
						1	19	1297	1678.49	46.229				50	1125	1455.9	43.0547		R_2D_118	0.195271	0.183627	0.531193	0	21.5782	0.162537	0.999359	0.0211927	55.4559	66	43.1565	43.1288	43.1473
						1	20	1306	1690.14	46.3891				50	1302	1684.96	46.318		R_2D_119	-1.01279	0.182554	0.531193	0	23.1194	0.127495	1.08063	0.0202284	39.0751	71	46.2388	49.9672	47.4496
						1	21	1275	1650.02	45.8353				50	820	1061.19	36.758		R_2D_120	0.33376	0.0949031	0.531193	0	22.8255	0.105342	0.917133	0.00973598	26.4074	69	45.6509	41.8679	44.3534
						1	22	1281	1657.79	45.943				50	793	1026.25	36.1477		R_2D_121	0.487189	0.130651	0.531193	0	23.5497	0.137734	0.875491	0.0133349	39.1802	65	47.0994	41.2351	45.0574
						1	23	1338	1731.55	46.954				50	830	1074.13	36.9814		R_2D_122	-0.0170098	0.111143	0.531193	0	21.0062	0.0961675	0.955947	0.0136657	15.202	59	42.0124	40.1616	41.3862
						1	24	1220	1578.84	44.8358				50	719	930.482	34.4199		R_2D_123	-0.734946	0.13573	0.531193	0	19.0275	0.101211	1.13055	0.0175106	20.8903	65	38.055	43.0229	39.6437
						1	25	1200	1552.96	44.4667				50	1061	1373.08	41.8121		R_2D_124	-0.919007	0.117657	0.531193	0	24.0105	0.135421	0.81953	0.011034	37.6886	64	48.0209	39.3546	44.9385
						1	26	1076	1392.49	42.1067				50	847	1096.13	37.3582		R_2D_125	-2.05013	0.322117	0.531193	0	20.9625	0.18336	0.835822	0.0358281	30.1103	43	41.9251	35.0419	39.4922
						1	27	897	1160.84	38.4451				50	849	1098.72	37.4023		R_2D_126	-0.267922	0.165675	0.531193	0	22.0021	0.122368	1.01776	0.0204209	26.8271	62	44.0042	44.7858	44.2632
						1	28	933	1207.43	39.209				50	1045	1352.37	41.4957		R_2D_127	-0.114015	0.126071	0.531193	0	21.7773	0.119211	0.89407	0.0147666	22.6585	58	43.5546	38.9408	41.9589
						1	29	876	1133.66	37.9924				50	1275	1650.02	45.8353		R_2D_128	-4.36961	0.396804	0.531193	0	23.0951	0.106308	1.06858	0.0352434	16.4691	52	46.1903	49.3582	47.223
						1	30	935	1210.02	39.251				50	1015	1313.55	40.8957		R_2D_129	0.321172	0.13547	0.531193	0	23.1043	0.141113	0.856412	0.014455	35.7019	61	46.2086	39.5736	43.8817
						1	31	928	1200.96	39.1038				50	923	1194.49	38.9983		R_2D_130	0.527689	0.148377	0.531193	0	20.9227	0.13483	1.03525	0.0168888	42.6385	69	41.8455	43.3205	42.3315
						1	32	980	1268.25	40.1844				50	943	1220.37	39.4185		R_2D_131	-2.42765	0.290765	0.531193	0	20.3041	0.147832	1.02428	0.0319866	31.5741	54	40.6082	41.594	40.9342
						1	33	836	1081.9	37.1149				50	740	957.659	34.9189		R_2D_132	-1.36167	0.101879	0.531193	0	21.8923	0.0969021	0.831221	0.0102378	14.6182	56	43.7846	36.3947	41.168
						1	34	775	1002.95	35.7351				50	735	951.188	34.8007		R_2D_133	-2.08429	0.144925	0.531193	0	21.4482	0.0969703	1.02991	0.0145911	19.952	65	42.8964	44.1792	43.3198
						1	35	819	1059.9	36.7356				50	875	1132.37	37.9707		R_2D_134	0.109331	0.0932334	0.531193	0	20.8594	0.10242	0.871304	0.0107828	17.174	58	41.7187	36.3497	39.8463
						1	36	824	1066.37	36.8475				50	886	1146.6	38.2086		R_2D_135	-0.402502	0.134707	0.531193	0	22.8555	0.125617	0.970622	0.0143998	36.5677	69	45.7111	44.3681	45.259
						1	37	781	1010.72	35.8732				50	1235	1598.26	45.1105		R_2D_136	3.8873	0.371236	0.531193	0	22.1576	0.176858	1.15808	0.0296176	96.7	75	44.3151	51.3206	46.537
						1	38	727	940.835	34.6108				50	952	1232.02	39.6062		R_2D_137	0.551471	0.130795	0.531193	0	22.4902	0.106036	1.02979	0.0146465	25.6881	69	44.9805	46.3206	45.4228
						1	39	632	817.893	32.2703				50	928	1200.96	39.1038		R_2D_138	-0.208805	0.108347	0.531193	0	20.4636	0.107462	0.923502	0.0129652	19.4123	59	40.9271	37.7963	39.8557
						1	40	625	808.834	32.0911				50	853	1103.9	37.4903		R_2D_139	0.76207	0.151886	0.531193	0	19.3661	0.141049	1.04346	0.0179341	43.3975	66	38.7323	40.4155	39.2854
						1	41	562	727.303	30.4308									R_2D_140	0.224236	0.133297	0.531193	0	23.328	0.117278	0.998307	0.0142705	33.4821	71	46.6559	46.577	46.6296
						1	42	551	713.068	30.1315			90	90	854	1105.19	37.5123		R_2D_141	0.857785	0.246684	0.531193	0	21.9822	0.168463	1.03809	0.0300731	51.0185	62	43.9644	45.6391	44.5157
						1	43	484	626.361	28.2402				90	974	1260.49	40.0612		R_2D_142	-2.10486	0.151555	0.531193	0	21.795	0.105591	0.968371	0.0147767	21.5981	62	43.59	42.2113	43.1255
						1	44	495	640.596	28.5593				90	1172	1516.72	43.9449		R_2D_143	-1.2367	0.167565	0.531193	0	19.1998	0.122975	1.02952	0.0207371	24.5897	58	38.3997	39.5331	38.7738
						1	45	449	581.066	27.1999				90	1030	1332.96	41.1968		R_2D_144	-0.251479	0.18103	0.531193	0	21.8307	0.158733	0.94681	0.0212624	44.4567	61	43.6614	41.3391	42.8732
														90	1260	1630.61	45.5648		R_2D_145	-0.304319	0.243267	0.531193	0	21.3118	0.164852	1.01129	0.0327544	38.948	56	42.6235	43.1048	42.7834
					3		1	1173	1518.02	43.9636	0			90	1000	1294.13	40.5924		R_2D_146	0.0683886	0.357666	0.531193	0	22.3338	0.169995	1.10673	0.0563681	34.3807	52	44.6676	49.4352	46.2034
						1	2	1189	1538.73	44.2625				90	1185	1533.55	44.1879		R_2D_147	-1.71333	0.197978	0.531193	0	22.2785	0.143768	0.910508	0.0206447	32.6575	57	44.557	40.5695	43.1861
						1	3	1280	1656.49	45.925				90	959	1241.07	39.7515		R_2D_148	-0.869015	0.0980932	0.531193	0	21.6142	0.0979388	0.864702	0.0106505	15.7429	58	43.2285	37.3797	41.1837
						1	4	1178	1524.49	44.0572				90	1110	1436.49	42.7667		R_2D_149	-1.23219	0.177038	0.531193	0	20.5101	0.139163	1.11272	0.0196223	50.1437	72	41.0202	45.6442	42.507
						1	5	1189	1538.73	44.2625				90	1154	1493.43	43.6061		R_2D_150	1.53712	0.195005	0.531193	0	20.5624	0.127892	1.11031	0.0225504	34.6453	66	41.1248	45.6612	42.5845
						1	6	1154	1493.43	43.6061				90	733	948.6	34.7533		R_2D_151	0.240641	0.149489	0.531193	0	20.7741	0.123576	1.08948	0.0177532	36.3128	70	41.5483	45.266	42.7523
						1	7	1031	1334.25	41.2168				90	1094	1415.78	42.4574		R_2D_152	0.658082	0.143215	0.531193	0	21.195	0.112301	1.06971	0.0168149	28.0774	68	42.39	45.345	43.353
						1	8	961	1243.66	39.793				90	1137	1471.43	43.2837		R_2D_153	-0.624029	0.088477	0.531193	0	21.5847	0.0683316	1.09416	0.0102131	11.3543	71	43.1694	47.2342	44.4839
						1	9	1010	1307.08	40.7948				90	1228	1589.2	44.9825		R_2D_154	-0.298003	0.114173	0.531193	0	19.9752	0.125288	0.947804	0.0133013	31.1626	63	39.9503	37.8651	39.2428
						1	10	956	1237.19	39.6893				90	1148	1485.67	43.4926		R_2D_155	0.243181	0.0949197	0.531193	0	19.2484	0.0943329	0.906102	0.0121379	12.4307	54	38.4967	34.8819	37.252
						1	11	638	825.657	32.4231				90	947	1225.54	39.502		R_2D_156	0.637665	0.2048	0.531193	0	21.5794	0.157445	1.06634	0.0239592	54.8907	68	43.1589	46.0219	44.0929
						1	12	584	755.774	31.0207				90	1154	1493.43	43.6061		R_2D_157	-0.201828	0.127412	0.531193	0	22.2988	0.14781	0.808486	0.0138531	34.3929	57	44.5976	36.0566	41.5466
						1	13	560	724.715	30.3766				90	1374	1778.14	47.5815		R_2D_158	0.084149	0.111339	0.531193	0	20.352	0.100106	1.0429	0.0133118	21.9529	67	40.704	42.4502	41.2779
						1	14	525	679.42	29.412				90	1196	1547.78	44.3926		R_2D_159	0.211541	0.136634	0.531193	0	21.3324	0.124076	1.04623	0.0154623	38.1233	71	42.6649	44.6375	43.3125
						1	15	469	606.949	27.7991				90	1202	1555.55	44.5038		R_2D_160	-0.218914	0.156892	0.531193	0	21.5992	0.189046	0.815177	0.0172849	56.8824	57	43.1984	35.2144	40.3539
						1	16	379	490.477	24.9899				90	1006	1301.9	40.714		R_2D_161	-0.128911	0.167602	0.531193	0	20.8509	0.121464	1.12158	0.0209288	32.3531	68	41.7017	46.7717	43.3275
						1	17	386	499.536	25.2196				90	1046	1353.66	41.5155		R_2D_162	0.837681	0.146518	0.531193	0	22.7209	0.121938	0.968636	0.016043	30.1413	65	45.4418	44.0166	44.9617
						1	18	353	456.829	24.1175				90	968	1252.72	39.9376		R_2D_163	-0.20805	0.214295	0.531193	0	22.3755	0.12491	0.823433	0.0360906	8.59145	36	44.7511	36.8495	41.945
						1	19	316	408.946	22.8186				90	1061	1373.08	41.8121		R_2D_164	-0.199111	0.20187	0.531193	0	20.6492	0.137319	1.13523	0.0261601	38.5544	66	41.2985	46.8835	43.082
														90	1099	1422.25	42.5543		R_2D_165	1.40528	0.246136	0.531193	0	20.9013	0.165274	0.937828	0.0298445	34.8183	52	41.8027	39.2037	40.9178
					4		1	1737	2247.91	53.4989	0			90	1406	1819.55	48.1324		R_2D_166	0.92265	0.160077	0.531193	0	22.3956	0.144435	0.916192	0.017217	38.8266	62	44.7913	41.0374	43.5033
						1	2	1780	2303.56	54.157				90	770	996.483	35.6197		R_2D_167	0.917434	0.139493	0.531193	0	21.5895	0.0986824	1.10337	0.016335	22.1796	69	43.1789	47.6425	44.6182
						1	3	1738	2249.2	53.5143				90	692	895.541	33.7674		R_2D_168	-0.77597	0.160978	0.531193	0	18.9201	0.118422	0.965446	0.0224662	16.258	50	37.8403	36.5327	37.3993
						1	4	1702	2202.62	52.9571				90	1052	1361.43	41.6344		R_2D_169	0.314621	0.116565	0.531193	0	21.3923	0.102347	0.957598	0.0138369	18.5465	61	42.7845	40.9704	42.1711
						1	5	1770	2290.62	54.0047				90	1067	1380.84	41.9302
						1	6	1763	2281.56	53.8978				90	849	1098.72	37.4023
[truncated: 13,767 more rows]
[truncated: 48 more columns]

## Sheet: GC Nuclei Nguyen
TEM z-stack of GC nuclei					2D Analysis: Size					diameters			diameters			diameters			diameters			diameters			diameters			diameters			diameters			diameters			diameters			diameters			diameters			diameters			diameters
[truncated: 129 more rows]
[truncated: 167 more columns]

[truncated: 1 more sheets: PhiCutoff]
